# Supplementary material for: (E)-2-[(1H-Imidazol-4-yl)methyl­idene]hydrazinecarbo­thio­amide monohydrate
Source: Acta Crystallogr Sect E Struct Rep Online. 2013 Aug 23;69(Pt 9):o1469. doi: 10.1107/S1600536813022927 (PMC3884473; doi:10.1107/S1600536813022927)
Supplement: Supplementary file 1 [file e-69-o1469-sup1.cif]

##############################################################################
#                                                                            #
# This CIF contains the data in a paper accepted for publication in          #
# Acta Crystallographica Section E. It conforms to the requirements of       #
# Notes for Authors for Acta Crystallographica Section E, and has been       #
# peer reviewed under the auspices of the IUCr Commission on Journals.       #
#                                                                            #
# Full details of the Crystallographic Information File format               #
# are given in the paper "The Crystallographic Information File (CIF):       #
# a New Standard Archive File for Crystallography" by S. R. Hall, F. H.      #
# Allen and I. D. Brown [Acta Cryst. (1991), A47, 655-685].                  #
#                                                                            #
# The current version of the core CIF dictionary is obtainable from          #
# ftp://ftp.iucr.org/pub/cif_core.dic.                                       #
#                                                                            #
# Software is freely available for graphical display of the structure(s)     #
# in this CIF. For information consult the CIF software page                 #
# http://www.iucr.org/resources/cif/software.                                #
#                                                                            #
# This file may be used for bona fide research purposes within the           #
# scientific community so long as proper attribution is given to the journal # 
# article from which it was obtained.                                        #
#                                                                            #
##############################################################################
data_I
_audit_creation_method     'WinGX routine CIF_UPDATE'
_chemical_name_systematic     ?
_chemical_name_common     ?
_chemical_formula_moiety     'C5 H7 N5 S, H2 O'
_chemical_formula_sum     'C5 H9 N5 O S'
_chemical_formula_analytical     ?
_chemical_formula_iupac     'C5 H7 N5 S, H2 O'
_chemical_formula_weight     187.23
_chemical_melting_point     0
_space_group_crystal_system     monoclinic
_space_group_name_H-M_alt     'P 21/c'
_space_group_name_Hall     ?
loop_
    _symmetry_equiv_pos_as_xyz
    'x, y, z'
    '-x, y+1/2, -z+1/2'
    '-x, -y, -z'
    'x, -y-1/2, z-1/2'
_cell_length_a     10.8734(5)
_cell_length_b     11.2416(5)
_cell_length_c     7.0822(3)
_cell_angle_alpha     90
_cell_angle_beta     75.601(2)
_cell_angle_gamma     90
_cell_volume     838.50(6)
_cell_formula_units_Z     4
_cell_measurement_reflns_used     3274
_cell_measurement_theta_min     2.65
_cell_measurement_theta_max     27.45
_cell_measurement_temperature     150(2)
_exptl_crystal_description     prism
_exptl_crystal_colour     colourless
_exptl_crystal_size_max     0.4
_exptl_crystal_size_mid     0.23
_exptl_crystal_size_min     0.16
_exptl_crystal_density_diffrn     1.483
_exptl_crystal_density_method     'not measured'
_exptl_crystal_F_000     392
_exptl_absorpt_coefficient_mu     0.346
_exptl_absorpt_correction_type     none
_exptl_special_details     ?
_diffrn_ambient_temperature     150(2)
_diffrn_radiation_type     MoK\a
_diffrn_radiation_wavelength     0.71073
_diffrn_radiation_monochromator     graphite
_diffrn_measurement_device_type     'Bruker APEXII CCD'
_diffrn_measurement_method     'CCD rotation images, thin slices'
_diffrn_reflns_number     6537
_diffrn_reflns_av_R_equivalents     0.0311
_diffrn_reflns_theta_min     3.48
_diffrn_reflns_theta_max     27.48
_diffrn_reflns_theta_full     27.48
_diffrn_measured_fraction_theta_max     0.991
_diffrn_measured_fraction_theta_full     0.991
_diffrn_reflns_limit_h_min     -13
_diffrn_reflns_limit_h_max     14
_diffrn_reflns_limit_k_min     -14
_diffrn_reflns_limit_k_max     13
_diffrn_reflns_limit_l_min     -9
_diffrn_reflns_limit_l_max     9
_refine_special_details
;
 Refinement of F^2^ against ALL reflections.  The weighted R-factor wR and
 goodness of fit S are based on F^2^, conventional R-factors R are based
 on F, with F set to zero for negative F^2^. The threshold expression of
 F^2^ > 2sigma(F^2^) is used only for calculating R-factors(gt) etc. and is
 not relevant to the choice of reflections for refinement.  R-factors based
 on F^2^ are statistically about twice as large as those based on F, and R-
 factors based on ALL data will be even larger.
;
_reflns_number_total     1903
_reflns_number_gt     1726
_reflns_threshold_expression     >2sigma(I)
_refine_ls_structure_factor_coef     Fsqd
_refine_ls_matrix_type     full
_refine_ls_R_factor_all     0.0337
_refine_ls_R_factor_gt     0.0304
_refine_ls_wR_factor_ref     0.0831
_refine_ls_goodness_of_fit_ref     1.056
_refine_ls_restrained_S_all     1.056
_refine_ls_number_reflns     1903
_refine_ls_number_parameters     127
_refine_ls_number_restraints     0
_refine_ls_hydrogen_treatment     noref
_refine_ls_weighting_scheme     calc
_refine_ls_weighting_details
         'calc w=1/[\s^2^(Fo^2^)+(0.0438P)^2^+0.2645P] where P=(Fo^2^+2Fc^2^)/3'
_atom_sites_solution_hydrogens     geom
_atom_sites_solution_primary     direct
_atom_sites_solution_secondary     difmap
_refine_ls_shift/su_max     0.003
_refine_ls_shift/su_mean     0
_refine_diff_density_max     0.383
_refine_diff_density_min     -0.222
_refine_ls_extinction_method     none
loop_
    _atom_type_symbol
    _atom_type_description
    _atom_type_scat_dispersion_real
    _atom_type_scat_dispersion_imag
    _atom_type_scat_source
    C C 0.0033 0.0016 'International Tables Vol C Tables 4.2.6.8 and 6.1.1.4'
    H H 0 0 'International Tables Vol C Tables 4.2.6.8 and 6.1.1.4'
    N N 0.0061 0.0033 'International Tables Vol C Tables 4.2.6.8 and 6.1.1.4'
    S S 0.1246 0.1234 'International Tables Vol C Tables 4.2.6.8 and 6.1.1.4'
    O O 0.0106 0.006 'International Tables Vol C Tables 4.2.6.8 and 6.1.1.4'
_computing_data_collection     'APEX2 (Bruker, 2006)'
_computing_cell_refinement     'SAINT (Bruker, 2006)'
_computing_data_reduction     'SAINT (Bruker, 2006)'
_computing_structure_solution     'SIR97 (Altomare <i>et al.</i>, 1999)'
_computing_structure_refinement     'SHELXL-97 (Sheldrick, 2008)'
_computing_molecular_graphics     'Ortep-3 for Windows (Farrugia, 1999)'
_computing_publication_material
;
WinGX publication routines (Farrugia, 2012) and
          <i>CRYSCAL</i> (T. Roisnel, local program)
;
loop_
    _atom_site_type_symbol
    _atom_site_label
    _atom_site_fract_x
    _atom_site_fract_y
    _atom_site_fract_z
    _atom_site_U_iso_or_equiv
    _atom_site_adp_type
    _atom_site_calc_flag
    _atom_site_refinement_flags
    _atom_site_occupancy
    _atom_site_disorder_assembly
    _atom_site_disorder_group
    S S1 -0.87437(3) 0.64372(3) 0.33879(5) 0.02064(13) Uani d . 1 . .
    N N1 -0.66924(10) 0.51441(11) 0.17680(17) 0.0192(3) Uani d . 1 . .
    H H1A -0.6294(19) 0.443(2) 0.140(3) 0.05 Uiso d . 1 . .
    H H1B -0.6319(19) 0.583(2) 0.135(3) 0.05 Uiso d . 1 . .
    C C2 -0.79042(12) 0.51613(11) 0.27634(18) 0.0154(3) Uani d . 1 . .
    N N3 -0.84841(10) 0.41073(10) 0.32669(17) 0.0177(2) Uani d . 1 . .
    H H3 -0.928(2) 0.408(2) 0.406(3) 0.05 Uiso d . 1 . .
    N N4 -0.77834(10) 0.30715(10) 0.28202(16) 0.0170(2) Uani d . 1 . .
    C C5 -0.84105(12) 0.21003(12) 0.32281(19) 0.0168(3) Uani d . 1 . .
    H H5 -0.9299 0.2125 0.38 0.02 Uiso calc R 1 . .
    C C6 -0.77714(12) 0.09669(12) 0.28214(18) 0.0165(3) Uani d . 1 . .
    C C7 -0.82981(13) -0.01458(12) 0.3055(2) 0.0203(3) Uani d . 1 . .
    H H7 -0.9172 -0.0336 0.3521 0.024 Uiso calc R 1 . .
    N N8 -0.73164(11) -0.09260(11) 0.24822(17) 0.0214(3) Uani d . 1 . .
    H H8 -0.743(2) -0.172(2) 0.251(3) 0.05 Uiso d . 1 . .
    C C9 -0.62411(13) -0.02867(13) 0.1925(2) 0.0218(3) Uani d . 1 . .
    H H9 -0.5421 -0.0627 0.1467 0.026 Uiso calc R 1 . .
    N N10 -0.64591(10) 0.08743(10) 0.20915(17) 0.0191(3) Uani d . 1 . .
    O O21 -0.50826(10) 0.29013(9) -0.04044(17) 0.0250(2) Uani d . 1 . .
    H H21A -0.552(2) 0.3077(19) -0.118(3) 0.05 Uiso d . 1 . .
    H H21B -0.552(2) 0.237(2) 0.038(3) 0.05 Uiso d . 1 . .
loop_
    _atom_site_aniso_label
    _atom_site_aniso_U_11
    _atom_site_aniso_U_22
    _atom_site_aniso_U_33
    _atom_site_aniso_U_12
    _atom_site_aniso_U_13
    _atom_site_aniso_U_23
    S1 0.01797(19) 0.01144(19) 0.0285(2) 0.00167(11) 0.00184(13) 0.00089(13)
    N1 0.0159(5) 0.0133(6) 0.0254(6) -0.0002(4) 0.0004(4) 0.0000(5)
    C2 0.0159(6) 0.0146(6) 0.0152(6) 0.0002(5) -0.0030(4) -0.0003(5)
    N3 0.0154(5) 0.0117(6) 0.0224(6) 0.0018(4) 0.0025(4) -0.0001(4)
    N4 0.0174(5) 0.0131(6) 0.0185(6) 0.0028(4) -0.0009(4) -0.0010(4)
    C5 0.0158(6) 0.0158(7) 0.0178(6) -0.0005(5) -0.0022(5) -0.0003(5)
    C6 0.0171(6) 0.0162(7) 0.0158(6) -0.0002(5) -0.0030(5) -0.0002(5)
    C7 0.0207(6) 0.0163(7) 0.0230(7) -0.0019(5) -0.0034(5) -0.0006(5)
    N8 0.0279(6) 0.0114(6) 0.0240(6) -0.0005(5) -0.0046(5) -0.0013(5)
    C9 0.0224(7) 0.0167(7) 0.0240(7) 0.0032(5) -0.0015(5) -0.0012(5)
    N10 0.0177(5) 0.0139(6) 0.0233(6) 0.0013(4) -0.0006(4) -0.0001(4)
    O21 0.0221(5) 0.0221(6) 0.0298(6) -0.0038(4) -0.0047(4) 0.0068(4)
_geom_special_details
;
 All esds (except the esd in the dihedral angle between two l.s. planes)
 are estimated using the full covariance matrix.  The cell esds are taken
 into account individually in the estimation of esds in distances, angles
 and torsion angles; correlations between esds in cell parameters are only
 used when they are defined by crystal symmetry.  An approximate (isotropic)
 treatment of cell esds is used for estimating esds involving l.s. planes.
;
loop_
    _geom_bond_atom_site_label_1
    _geom_bond_atom_site_label_2
    _geom_bond_site_symmetry_2
    _geom_bond_distance
    _geom_bond_publ_flag
    S1 C2 . 1.6986(13) ?
    N1 C2 . 1.3309(17) ?
    N1 H1A . 0.92(2) ?
    N1 H1B . 0.88(2) ?
    C2 N3 . 1.3480(17) ?
    N3 N4 . 1.3844(15) ?
    N3 H3 . 0.90(2) ?
    N4 C5 . 1.2816(17) ?
    C5 C6 . 1.4456(18) ?
    C5 H5 . 0.95 ?
    C6 C7 . 1.3685(18) ?
    C6 N10 . 1.3955(16) ?
    C7 N8 . 1.3630(18) ?
    C7 H7 . 0.95 ?
    N8 C9 . 1.3453(18) ?
    N8 H8 . 0.90(2) ?
    C9 N10 . 1.3264(18) ?
    C9 H9 . 0.95 ?
    O21 H21A . 0.83(2) ?
    O21 H21B . 0.87(2) ?
loop_
    _geom_angle_atom_site_label_1
    _geom_angle_atom_site_label_2
    _geom_angle_atom_site_label_3
    _geom_angle_site_symmetry_1
    _geom_angle_site_symmetry_3
    _geom_angle
    _geom_angle_publ_flag
    C2 N1 H1A . . 119.8(13) ?
    C2 N1 H1B . . 118.5(14) ?
    H1A N1 H1B . . 121.2(19) ?
    N1 C2 N3 . . 117.63(12) ?
    N1 C2 S1 . . 123.18(10) ?
    N3 C2 S1 . . 119.18(10) ?
    C2 N3 N4 . . 118.96(11) ?
    C2 N3 H3 . . 120.5(14) ?
    N4 N3 H3 . . 119.7(14) ?
    C5 N4 N3 . . 115.68(11) ?
    N4 C5 C6 . . 120.23(12) ?
    N4 C5 H5 . . 119.9 ?
    C6 C5 H5 . . 119.9 ?
    C7 C6 N10 . . 109.59(11) ?
    C7 C6 C5 . . 127.99(12) ?
    N10 C6 C5 . . 122.42(12) ?
    N8 C7 C6 . . 106.20(12) ?
    N8 C7 H7 . . 126.9 ?
    C6 C7 H7 . . 126.9 ?
    C9 N8 C7 . . 107.62(12) ?
    C9 N8 H8 . . 129.8(14) ?
    C7 N8 H8 . . 122.6(14) ?
    N10 C9 N8 . . 112.12(12) ?
    N10 C9 H9 . . 123.9 ?
    N8 C9 H9 . . 123.9 ?
    C9 N10 C6 . . 104.47(11) ?
    H21A O21 H21B . . 106(2) ?
loop_
    _geom_torsion_atom_site_label_1
    _geom_torsion_atom_site_label_2
    _geom_torsion_atom_site_label_3
    _geom_torsion_atom_site_label_4
    _geom_torsion_site_symmetry_1
    _geom_torsion_site_symmetry_2
    _geom_torsion_site_symmetry_3
    _geom_torsion_site_symmetry_4
    _geom_torsion
    _geom_torsion_publ_flag
    N1 C2 N3 N4 . . . . 3.30(18) ?
    S1 C2 N3 N4 . . . . -177.56(9) ?
    C2 N3 N4 C5 . . . . -175.73(11) ?
    N3 N4 C5 C6 . . . . 180.00(11) ?
    N4 C5 C6 C7 . . . . -175.90(13) ?
    N4 C5 C6 N10 . . . . 3.9(2) ?
    N10 C6 C7 N8 . . . . 0.33(15) ?
    C5 C6 C7 N8 . . . . -179.86(12) ?
    C6 C7 N8 C9 . . . . -0.07(15) ?
    C7 N8 C9 N10 . . . . -0.24(16) ?
    N8 C9 N10 C6 . . . . 0.43(15) ?
    C7 C6 N10 C9 . . . . -0.46(15) ?
    C5 C6 N10 C9 . . . . 179.72(12) ?
loop_
    _geom_hbond_atom_site_label_D
    _geom_hbond_atom_site_label_H
    _geom_hbond_atom_site_label_A
    _geom_hbond_site_symmetry_A
    _geom_hbond_distance_DH
    _geom_hbond_distance_HA
    _geom_hbond_distance_DA
    _geom_hbond_angle_DHA
    N1 H1A O21 . 0.92(2) 2.34(2) 3.2325(16) 163.2(18)
    N8 H8 S1 1_545 0.90(2) 2.51(2) 3.3334(13) 153.0(18)
    O21 H21B N10 . 0.87(2) 2.17(2) 3.0399(15) 172(2)
data_publication_text
_journal_date_recd_electronic     2013-08-06
_journal_date_accepted     2013-08-14
_journal_name_full     'Acta Crystallographica, Section E'
_journal_year     2013
_journal_volume     69
_journal_issue      9
_journal_page_first     o1469
_journal_page_last     o1469
_journal_paper_category     QO
_journal_paper_doi     10.1107/S1600536813022927
_journal_coeditor_code     LH5642
_publ_contact_author_name     'S. Louhibi'
_publ_contact_author_address
;Laboratoire de Chimie inorganique et Environnement
Universit\'e de Tlemcen, BP 119
13000, Tlemcen Algeria
;
_publ_contact_author_email     samhibi1@yahoo.fr
_publ_contact_author_fax     '213 (43) 63 08'
_publ_contact_author_phone     '213 (43) 28 63 08'
_publ_section_title
;
(<i>E</i>)-2-[(1<i>H</i>-Imidazol-4-yl)methylidene]hydrazinecarbothioamide
monohydrate
;
loop_
    _publ_author_name
    _publ_author_address
    'Houari, Benayad'
;Laboratoire de Chimie Inorganique et Environnement
Universit\'e de Tlemcen, BP 119
13000, Tlemcen
Algeria
;
    'Louhibi, Samira'
;Laboratoire de Chimie Inorganique et Environnement
Universit\'e de Tlemcen, BP 119
13000, Tlemcen
Algeria
;
    'Boukli-Hacene, Leila'
;Laboratoire de Chimie Inorganique et Environnement
Universit\'e de Tlemcen, BP 119
13000, Tlemcen
Algeria
;
    'Roisnel, Thierry'
;Centre de Diffractom\'etrie X, UMR 6226 CNRS
Unit\'e Sciences Chimiques de Rennes
 Universit\'e de Rennes I, 263 Avenue du G\'en\'eral Leclerc
 35042 Rennes,
France
;
    'Taleb, Mustapha'
;USMBA, FSDM, D\'epartement de Chimie
 BP 1796 F\`es - Atlas
Morocco
;
_publ_section_synopsis     .
