# Supplementary material for: (E)-2-[(1H-Imidazol-4-yl)methyl­idene]hydrazinecarbo­thio­amide monohydrate
Source: Acta Crystallogr Sect E Struct Rep Online. 2013 Aug 23;69(Pt 9):o1469. doi: 10.1107/S1600536813022927 (PMC3884473; doi:10.1107/S1600536813022927)
Supplement: Supplementary file 2 [file e-69-o1469-Isup2.hkl]

# 
# h,k,l, Fc-squared, Fo-squared, sigma(Fo-squared) and status flag 
# 
data_I
_shelx_title ' import in P 21/a' 
_shelx_refln_list_code          4 
_shelx_F_calc_maximum       93.58 
_exptl_crystal_F_000       392.00 
_reflns_d_resolution_high  0.7700 
 
loop_ 
 _symmetry_equiv_pos_as_xyz 
 'x, y, z' 
 '-x, y+1/2, -z+1/2' 
 '-x, -y, -z' 
 'x, -y-1/2, z-1/2' 
 
_cell_length_a    10.8734 
_cell_length_b    11.2416 
_cell_length_c     7.0822 
_cell_angle_alpha  90.000 
_cell_angle_beta   75.601 
_cell_angle_gamma  90.000 
 
_shelx_F_squared_multiplier     1.000 
 
loop_ 
 _refln_index_h 
 _refln_index_k 
 _refln_index_l 
 _refln_F_squared_calc 
 _refln_F_squared_meas 
 _refln_F_squared_sigma 
 _refln_observed_status 
   4   0   0     1891.93     1918.17     27.02 o 
   5   0   0      113.32       81.69      1.91 o 
   6   0   0     1555.79     1744.57     50.50 o 
   7   0   0      115.15      137.21      4.31 o 
   8   0   0     1664.87     1593.68     33.13 o 
   9   0   0      129.08      107.15      8.90 o 
  10   0   0      130.86      127.21      6.04 o 
  11   0   0      439.72      394.75     13.24 o 
  12   0   0      111.67      124.20      6.47 o 
  13   0   0       14.37       14.82      4.33 o 
   2   1   0      113.22      141.34      2.20 o 
   3   1   0      394.43      452.61      5.27 o 
   4   1   0     1206.30     1231.25     13.64 o 
   5   1   0      147.68      128.05      2.03 o 
   6   1   0     1246.94     1293.55     17.62 o 
   7   1   0      740.21      799.50     11.46 o 
   8   1   0      139.27      143.86      3.56 o 
   9   1   0       16.61       20.68      1.80 o 
  10   1   0      157.82      164.01      5.01 o 
  11   1   0      169.85      163.56      5.27 o 
  12   1   0      136.00      136.06      4.83 o 
  13   1   0       45.05       44.09      7.15 o 
   0   2   0     2395.42     2344.75     46.13 o 
   1   2   0       46.56       43.44      1.09 o 
   2   2   0     3350.37     3304.69     44.57 o 
   3   2   0     3123.18     3216.27     38.47 o 
   4   2   0     1195.55     1284.33     15.81 o 
   5   2   0      679.65      681.74      9.63 o 
   6   2   0       56.38       64.34      1.84 o 
   7   2   0       75.46       92.33      2.41 o 
   8   2   0      202.78      198.39      4.62 o 
   9   2   0       10.43       10.45      1.11 o 
  10   2   0       37.93       46.12      2.26 o 
  11   2   0      150.89      151.54      4.98 o 
  12   2   0        0.26       -0.55      1.05 o 
  13   2   0        1.13        5.28      2.22 o 
   1   3   0      885.19      828.57     16.60 o 
   2   3   0      185.93      213.82      3.36 o 
   3   3   0        0.13        0.60      0.24 o 
   4   3   0       11.18        5.28      0.48 o 
   5   3   0      194.73      227.26      4.46 o 
   6   3   0      537.74      562.40      8.48 o 
   7   3   0       66.03       64.79      2.07 o 
   8   3   0       31.60       34.97      2.26 o 
   9   3   0        5.80        6.76      0.90 o 
  10   3   0        1.52        1.38      0.70 o 
  11   3   0      117.97      121.20      7.29 o 
  12   3   0        1.79        0.55      1.32 o 
  13   3   0        4.09        5.65      3.91 o 
   0   4   0       49.47       72.38      2.09 o 
   1   4   0     1829.68     1870.72     39.89 o 
   2   4   0      112.90      102.70      1.93 o 
   3   4   0      101.38       96.90      2.04 o 
   4   4   0      655.84      618.59     20.05 o 
   5   4   0      598.44      618.27     10.85 o 
   6   4   0      528.65      584.35     10.52 o 
   7   4   0      936.13      956.44     14.89 o 
   8   4   0     1018.23      985.96     15.51 o 
   9   4   0      257.56      244.80      5.22 o 
  10   4   0       93.37       87.53      3.84 o 
  11   4   0       75.87       75.26      5.01 o 
  12   4   0      334.27      347.53     11.27 o 
  13   4   0       74.85       83.84      6.92 o 
   1   5   0      168.59      153.02      2.68 o 
   2   5   0     2151.27     2237.87     27.41 o 
   3   5   0      959.27      937.95     17.15 o 
   4   5   0        0.41        0.06      0.42 o 
   5   5   0      609.25      619.91     12.26 o 
   6   5   0     1341.01     1314.52     21.77 o 
   7   5   0      247.09      237.90      4.95 o 
   8   5   0       28.85       29.23      2.30 o 
   9   5   0      386.87      399.73      8.57 o 
  10   5   0      351.94      326.85      7.32 o 
  11   5   0       45.69       47.86      3.20 o 
  12   5   0        2.94        2.89      1.96 o 
   0   6   0      139.12      109.00      4.48 o 
   1   6   0      305.66      275.34     11.09 o 
   2   6   0        0.01        0.39      0.28 o 
   3   6   0      292.84      266.78      7.21 o 
   4   6   0      356.47      342.76      6.81 o 
   5   6   0       10.20        8.36      0.94 o 
   6   6   0       25.18       21.85      1.65 o 
   7   6   0        7.43        7.82      1.04 o 
   8   6   0        0.58        1.52      0.78 o 
   9   6   0      265.30      244.52      5.95 o 
  10   6   0      118.16      120.53      3.95 o 
  11   6   0      141.96      142.31      6.09 o 
  12   6   0      100.91      118.13     12.26 o 
   1   7   0      542.22      595.81     18.09 o 
   2   7   0        4.88        3.69      0.73 o 
   3   7   0      196.23      195.87      9.35 o 
   4   7   0       20.93       17.63      1.35 o 
   5   7   0      689.05      641.46     13.27 o 
   6   7   0      161.66      132.10      3.76 o 
   7   7   0       55.19       55.92      2.77 o 
   8   7   0       28.12       28.72      2.29 o 
   9   7   0       13.32       12.02      1.46 o 
  10   7   0        3.68        5.62      1.16 o 
  11   7   0        6.04        5.76      1.68 o 
   0   8   0      148.24      101.13      5.25 o 
   1   8   0      240.10      237.37      5.98 o 
   2   8   0       22.68       18.81      1.58 o 
   3   8   0       10.24        9.59      1.20 o 
   4   8   0      533.34      494.23     18.72 o 
   5   8   0       83.81       80.54      3.03 o 
   6   8   0       12.79       13.72      1.56 o 
   7   8   0      125.91      140.92      4.70 o 
   8   8   0        9.08        8.03      1.45 o 
   9   8   0       99.54       94.20      5.33 o 
  10   8   0        7.11        6.54      1.49 o 
  11   8   0       15.55       14.45      2.38 o 
   1   9   0     3478.42     3613.74     74.36 o 
   2   9   0      954.56      974.49     19.19 o 
   3   9   0      429.91      433.68      9.79 o 
   4   9   0      299.88      246.68      6.50 o 
   5   9   0     1397.94     1298.22     34.05 o 
   6   9   0        5.87       14.34      2.00 o 
   7   9   0        9.28       17.59      2.23 o 
   8   9   0      163.55      157.26      7.05 o 
   9   9   0      363.29      404.26     10.12 o 
  10   9   0      358.85      395.94     10.34 o 
   0  10   0      658.86      666.91     19.94 o 
   1  10   0      276.60      270.38      7.04 o 
   2  10   0      476.80      467.37     11.66 o 
   3  10   0        0.10       -0.12      0.79 o 
   4  10   0      808.50      855.56     27.79 o 
   5  10   0      303.89      246.77     10.37 o 
   6  10   0      115.60       92.78      5.60 o 
   7  10   0      429.06      413.77     10.22 o 
   8  10   0      156.78      130.97      5.56 o 
   9  10   0       95.98       93.07      6.75 o 
   1  11   0        0.09        1.03      0.84 o 
   2  11   0      427.67      402.44     11.10 o 
   3  11   0       21.94       23.92      3.05 o 
   4  11   0       39.99       35.99      3.73 o 
   5  11   0        7.62        6.05      1.79 o 
   6  11   0      235.61      257.95     10.19 o 
   7  11   0       61.11       60.36      4.37 o 
   8  11   0        3.49        4.10      1.96 o 
   0  12   0       28.52       20.61      4.12 o 
   1  12   0        1.56        2.61      1.66 o 
   2  12   0      220.16      230.34      9.45 o 
   3  12   0      101.95      113.33      6.19 o 
   4  12   0        1.69        2.76      1.60 o 
   5  12   0       18.56       17.72      4.00 o 
   6  12   0        0.11        0.06      1.31 o 
   7  12   0        2.17        1.87      1.90 o 
   1  13   0        3.08        3.52      1.94 o 
   2  13   0      223.27      207.97      9.10 o 
   3  13   0      179.00      184.95     20.63 o 
   4  13   0        2.59        5.67      2.05 o 
   5  13   0       57.58       61.61      5.45 o 
   6  13   0      111.80      111.69     11.12 o 
   0  14   0      410.64      390.26     20.08 o 
   1  14   0      138.57      151.54      7.79 o 
   2  14   0       22.20       23.83      3.77 o 
   3  14   0      357.42      405.28     14.70 o 
 -13   1   1       15.54       16.33      5.02 o 
 -12   1   1        1.62        1.34      1.10 o 
 -11   1   1       97.35       88.24      4.17 o 
 -10   1   1     1036.75     1000.44     19.60 o 
  -9   1   1       33.89       28.31      2.22 o 
  -8   1   1      372.51      342.69      6.91 o 
  -7   1   1       41.25       39.17      1.72 o 
  -6   1   1      287.77      308.24      5.36 o 
  -5   1   1      342.27      357.93      5.90 o 
  -4   1   1      393.98      429.20      5.51 o 
  -3   1   1      552.77      558.96      7.24 o 
  -2   1   1     2511.56     2473.93     54.32 o 
  -1   1   1      502.24      519.31      7.40 o 
   0   1   1      169.67      178.79      2.78 o 
   1   1   1      270.95      273.91      5.07 o 
   2   1   1     2565.00     2636.64     54.72 o 
   3   1   1        9.36       11.54      0.40 o 
   4   1   1      541.83      564.05      5.94 o 
   5   1   1      387.41      379.82      4.28 o 
   6   1   1      919.23      958.72     10.95 o 
   7   1   1      191.89      203.21      3.64 o 
   8   1   1       26.15       25.28      1.36 o 
   9   1   1        2.06        2.27      0.59 o 
  10   1   1      822.37      798.98     14.00 o 
  11   1   1       39.15       34.24      2.36 o 
  12   1   1      430.22      431.43     21.32 o 
  13   1   1       44.45       39.31      4.90 o 
 -13   2   1      207.33      209.92     10.37 o 
 -12   2   1      213.61      238.46      7.16 o 
 -11   2   1        5.75        3.64      1.16 o 
 -10   2   1       84.00       80.36      3.84 o 
  -9   2   1     1062.70     1024.87     21.83 o 
  -8   2   1      236.53      230.98      4.62 o 
  -7   2   1      161.75      156.07      3.36 o 
  -6   2   1       27.09       19.72      1.09 o 
  -5   2   1      319.80      239.60      4.83 o 
  -4   2   1     2222.79     2270.82     29.36 o 
  -3   2   1        7.56        5.83      0.59 o 
  -2   2   1     1184.69     1193.06     16.68 o 
  -1   2   1      564.31      584.99      8.40 o 
   0   2   1     1060.79     1139.39     19.51 o 
   1   2   1        3.11        3.57      0.26 o 
   2   2   1       27.20       36.65      0.70 o 
   3   2   1      764.69      754.84      8.50 o 
   4   2   1     1633.10     1704.33     17.16 o 
   5   2   1      141.86      114.71      1.78 o 
   6   2   1     1043.73     1045.28     13.28 o 
   7   2   1       31.53       21.52      1.18 o 
   8   2   1      378.98      365.41      6.44 o 
   9   2   1      307.13      293.62      9.41 o 
  10   2   1       63.27       63.66      2.35 o 
  11   2   1      574.04      596.11     12.76 o 
  12   2   1      138.76      144.85     12.19 o 
  13   2   1       39.82       39.57      4.49 o 
 -12   3   1       29.56       21.78      2.40 o 
 -11   3   1      295.30      294.44      8.00 o 
 -10   3   1      148.52      154.10      5.14 o 
  -9   3   1        0.70        0.38      0.63 o 
  -8   3   1       13.00        9.71      0.96 o 
  -7   3   1     1540.50     1511.18     22.38 o 
  -6   3   1      159.42      147.34      3.62 o 
  -5   3   1      124.25      128.80      4.67 o 
  -4   3   1      215.68      197.41      5.39 o 
  -3   3   1      719.01      678.57     10.14 o 
  -2   3   1     4163.64     4265.29     70.15 o 
  -1   3   1      249.39      238.93      5.27 o 
   0   3   1      160.76      163.16      3.10 o 
   1   3   1     2550.64     2569.98     62.96 o 
   2   3   1      495.11      482.11      5.90 o 
   3   3   1     1358.11     1350.24     15.74 o 
   4   3   1     2138.43     2186.26     24.02 o 
   5   3   1      563.34      582.66      6.94 o 
   6   3   1      333.20      305.36      4.96 o 
   7   3   1      103.92       97.16      2.69 o 
   8   3   1      111.57      106.36      2.72 o 
   9   3   1     1013.42     1012.54     15.70 o 
  10   3   1        6.45       10.17      1.31 o 
  11   3   1       46.19       46.11      2.90 o 
  12   3   1       55.42       59.98      5.28 o 
  13   3   1      180.98      192.80      9.22 o 
 -12   4   1        2.03        1.29      1.14 o 
 -11   4   1        3.17        2.98      1.32 o 
 -10   4   1       39.52       35.45      3.13 o 
  -9   4   1      203.66      186.06      6.28 o 
  -8   4   1      246.68      226.33      5.34 o 
  -7   4   1     1721.26     1697.93     27.33 o 
  -6   4   1       34.63       40.73      2.57 o 
  -5   4   1     1349.28     1370.72     28.24 o 
  -4   4   1      862.78      887.35     18.77 o 
  -3   4   1      187.60      188.42      4.45 o 
  -2   4   1     1396.06     1528.95     20.09 o 
  -1   4   1     1362.90     1475.97     21.52 o 
   0   4   1      583.17      564.66      9.34 o 
   1   4   1        4.53        7.63      0.48 o 
   2   4   1       13.63       18.41      0.71 o 
   3   4   1     2433.51     2502.54     28.72 o 
   4   4   1      795.25      867.32     10.05 o 
   5   4   1       91.59       94.03      2.08 o 
   6   4   1      665.08      673.05      9.83 o 
   7   4   1     1125.09     1139.34     15.95 o 
   8   4   1      107.15      105.19      2.79 o 
   9   4   1     1175.43     1145.95     17.67 o 
  10   4   1       43.73       41.43      2.30 o 
  11   4   1       25.65       18.54      1.92 o 
  12   4   1       20.15       24.39      3.48 o 
  13   4   1        5.54        6.16      2.24 o 
 -12   5   1      141.88      154.27      6.70 o 
 -11   5   1        1.21        0.76      1.03 o 
 -10   5   1      168.30      165.54      5.48 o 
  -9   5   1      173.93      179.21      4.82 o 
  -8   5   1      759.66      761.29     13.76 o 
  -7   5   1       26.28       25.75      1.73 o 
  -6   5   1     2121.49     1985.74     32.13 o 
  -5   5   1      119.75      151.15      4.93 o 
  -4   5   1      143.96      153.60      4.20 o 
  -3   5   1     4327.44     4586.75     78.27 o 
  -2   5   1      603.23      705.37     11.88 o 
  -1   5   1      510.97      652.20     10.02 o 
   0   5   1     1528.05     1619.90     23.35 o 
   1   5   1     1536.11     1710.71     25.23 o 
   2   5   1     3021.24     3328.77     40.56 o 
   3   5   1      835.81      970.02     13.78 o 
   4   5   1      459.96      505.58      7.58 o 
   5   5   1     2621.84     2806.21     40.46 o 
   6   5   1        5.96        4.49      0.63 o 
   7   5   1       58.78       67.84      2.16 o 
   8   5   1     1603.83     1540.87     23.05 o 
   9   5   1        5.51        3.57      0.80 o 
  10   5   1      390.46      397.54      9.86 o 
  11   5   1       83.72       84.60      3.85 o 
  12   5   1       19.09       20.63      3.36 o 
  13   5   1       21.46       20.85      3.54 o 
 -11   6   1       10.80       14.09      2.34 o 
 -10   6   1      253.13      268.29     10.86 o 
  -9   6   1      207.41      220.97      5.66 o 
  -8   6   1      312.61      300.92      6.82 o 
  -7   6   1       83.43       86.84      3.07 o 
  -6   6   1      349.18      362.60      8.49 o 
  -5   6   1       20.45       16.55      1.81 o 
  -4   6   1      220.87      204.14      5.34 o 
  -3   6   1       65.09       63.67      2.46 o 
  -2   6   1       83.61       81.72      3.19 o 
  -1   6   1      423.57      396.43     12.86 o 
   0   6   1      501.26      518.77     11.90 o 
   1   6   1       32.20       27.59      1.36 o 
   2   6   1      337.27      351.02      6.65 o 
   3   6   1      105.78       95.28      2.60 o 
   4   6   1      673.27      668.92     10.76 o 
   5   6   1      107.70      110.50      3.04 o 
   6   6   1       15.79       18.21      1.84 o 
   7   6   1       61.52       56.44      2.36 o 
   8   6   1      442.91      436.00      8.68 o 
   9   6   1      198.46      212.07      4.78 o 
  10   6   1      123.81      122.06      4.45 o 
  11   6   1       74.06       78.06      4.85 o 
  12   6   1      379.05      365.38     13.89 o 
 -11   7   1      230.11      232.40      8.57 o 
 -10   7   1      141.92      151.48      5.44 o 
  -9   7   1      176.42      169.96      6.58 o 
  -8   7   1      706.51      750.80     15.62 o 
  -7   7   1      164.80      151.03      5.51 o 
  -6   7   1      510.93      531.14     11.61 o 
  -5   7   1        0.46        0.20      0.73 o 
  -4   7   1      189.21      220.57      6.06 o 
  -3   7   1     1241.10     1132.58     24.64 o 
  -2   7   1        6.95       14.67      1.36 o 
  -1   7   1     1113.29     1135.31     21.41 o 
   0   7   1      520.30      530.74     10.92 o 
   1   7   1     1362.19     1378.44     22.93 o 
   2   7   1      638.74      630.81     23.56 o 
   3   7   1      168.79      181.07      5.57 o 
   4   7   1       70.45       85.14      2.63 o 
   5   7   1     1066.32      970.07     16.51 o 
   6   7   1      299.78      323.79      8.43 o 
   7   7   1       51.59       54.27      3.39 o 
   8   7   1       74.75       69.79      2.64 o 
   9   7   1      204.85      188.52      4.98 o 
  10   7   1      566.03      589.99     13.16 o 
  11   7   1        5.50        2.46      1.48 o 
  12   7   1       11.43       18.42      3.41 o 
 -10   8   1       70.35       72.74      4.22 o 
  -9   8   1      362.19      364.45      8.35 o 
  -8   8   1      107.62       92.49      4.11 o 
  -7   8   1      146.63      145.56      5.68 o 
  -6   8   1      146.55      141.01      5.39 o 
  -5   8   1     1101.73     1052.14     23.25 o 
  -4   8   1       23.42       20.45      1.81 o 
  -3   8   1       14.10       12.79      2.01 o 
  -2   8   1        0.05       -0.29      0.48 o 
  -1   8   1      992.19      992.57     19.20 o 
   0   8   1      202.11      200.80      5.34 o 
   1   8   1      175.35      176.00      5.79 o 
   2   8   1      426.84      428.82      9.35 o 
   3   8   1      622.03      663.61     13.43 o 
   4   8   1       22.73       24.45      1.81 o 
   5   8   1      118.13      120.69      4.46 o 
   6   8   1        0.03        1.00      0.72 o 
   7   8   1     1287.35     1263.68     24.00 o 
   8   8   1       30.51       30.92      2.38 o 
   9   8   1       22.28       28.24      2.47 o 
  10   8   1       35.79       34.33      2.81 o 
  11   8   1      272.02      269.70      9.34 o 
 -10   9   1       12.31       13.41      2.84 o 
  -9   9   1       73.75       80.29      4.41 o 
  -8   9   1        6.36        6.46      1.45 o 
  -7   9   1       15.08       16.78      2.28 o 
  -6   9   1      165.94      174.84      5.52 o 
  -5   9   1       25.87       21.11      2.32 o 
  -4   9   1       54.94       57.94      3.39 o 
  -3   9   1       80.32       88.52      3.46 o 
  -2   9   1       75.44       77.16      3.22 o 
  -1   9   1      214.60      212.34      8.75 o 
   0   9   1      224.18      218.89      5.90 o 
   1   9   1       66.84       53.80      2.83 o 
   2   9   1      246.31      224.79      5.95 o 
   3   9   1       86.97       75.30      3.07 o 
   4   9   1       34.52       34.12      2.81 o 
   5   9   1       85.05       91.83      6.67 o 
   6   9   1        9.39        6.13      1.24 o 
   7   9   1       44.73       45.75      2.93 o 
   8   9   1      134.38      132.48      5.74 o 
   9   9   1       31.62       39.02      3.01 o 
  10   9   1        5.25        6.88      1.87 o 
  11   9   1       35.64       42.29      3.92 o 
  -9  10   1      194.00      223.63      7.08 o 
  -8  10   1        6.41        5.70      1.45 o 
  -7  10   1       10.85        6.24      1.66 o 
  -6  10   1        3.37        7.31      2.16 o 
  -5  10   1      197.43      231.01      7.63 o 
  -4  10   1        0.02        0.93      0.90 o 
  -3  10   1       81.89       72.27      4.23 o 
  -2  10   1        7.56        8.61      1.38 o 
  -1  10   1      314.34      306.04      7.79 o 
   0  10   1      305.37      303.64      8.81 o 
   1  10   1       25.80       23.68      2.31 o 
   2  10   1      234.51      248.98      7.64 o 
   3  10   1      414.56      424.81     12.27 o 
   4  10   1       41.08       40.64      3.36 o 
   5  10   1       26.85       32.75      3.36 o 
   6  10   1        9.55        8.85      1.93 o 
   7  10   1      152.45      154.10      5.24 o 
   8  10   1        1.40        0.97      1.53 o 
   9  10   1        8.84        8.97      2.89 o 
  10  10   1        0.22       -0.77      1.27 o 
  -8  11   1       29.38       34.31      3.41 o 
  -7  11   1      373.03      381.28     13.79 o 
  -6  11   1      111.93      128.46      6.80 o 
  -5  11   1        1.63        2.17      1.47 o 
  -4  11   1      234.24      249.11      9.83 o 
  -3  11   1       67.33       70.68      5.29 o 
  -2  11   1       97.00       94.99      5.44 o 
  -1  11   1       35.67       40.58      3.23 o 
   0  11   1       34.00       30.64      2.78 o 
   1  11   1      395.14      409.10     11.27 o 
   2  11   1       51.23       53.61      5.92 o 
   3  11   1       16.23       14.26      3.23 o 
   4  11   1       11.56       16.66      2.57 o 
   5  11   1       81.68       74.75      5.14 o 
   6  11   1      275.39      304.59     11.13 o 
   7  11   1       71.50       63.10      6.24 o 
   8  11   1       18.18       19.62      4.43 o 
   9  11   1      302.10      310.76     10.56 o 
  -7  12   1      227.55      263.37     11.08 o 
  -6  12   1      143.63      134.95     16.15 o 
  -5  12   1      387.82      407.53     14.38 o 
  -4  12   1      290.43      334.18     12.35 o 
  -3  12   1      118.30      131.15      6.79 o 
  -2  12   1      127.95      143.69      7.09 o 
  -1  12   1      661.13      679.13     20.36 o 
   0  12   1      497.29      492.56     15.89 o 
   1  12   1       16.28       14.65      2.65 o 
   2  12   1      171.23      167.78      7.61 o 
   3  12   1      625.60      673.19     20.18 o 
   4  12   1      338.29      377.22     13.11 o 
   5  12   1        1.11        8.41      3.18 o 
   6  12   1       85.51       83.43      9.20 o 
   7  12   1      416.29      417.22     15.78 o 
   8  12   1      289.99      272.67     17.73 o 
  -5  13   1       48.02       52.39      5.25 o 
  -4  13   1       45.31       55.17      5.27 o 
  -3  13   1      378.54      398.32     14.22 o 
  -2  13   1       81.32       69.39     11.01 o 
  -1  13   1        0.07        0.27      1.39 o 
   0  13   1       48.84       53.55      5.17 o 
   1  13   1      101.71      107.01      7.29 o 
   2  13   1      130.15      121.94      8.44 o 
   3  13   1       36.91       39.07      4.25 o 
   4  13   1       38.39       37.25      6.26 o 
   5  13   1      299.08      277.38     16.42 o 
   6  13   1      100.50       84.36      9.67 o 
  -3  14   1       14.92       17.10      5.07 o 
  -2  14   1       26.43       51.16      6.17 o 
  -1  14   1       46.29       62.76      5.63 o 
   0  14   1       19.95       28.16      3.81 o 
   1  14   1        1.62        5.37      2.00 o 
   2  14   1       30.47       45.44      7.04 o 
   3  14   1       66.46       62.89      8.32 o 
 -12   0   2      428.15      435.52     15.57 o 
 -11   0   2       12.22       13.05      3.97 o 
 -10   0   2        5.54        2.30      3.39 o 
  -9   0   2      879.94      797.46     22.97 o 
  -8   0   2      521.31      492.01     19.37 o 
  -7   0   2      112.95       91.24      4.75 o 
  -6   0   2      926.20      827.50     22.31 o 
  -5   0   2      117.37      161.87      7.93 o 
  -4   0   2     4697.23     4740.98    111.70 o 
  -3   0   2       30.69       21.32      2.99 o 
  -2   0   2      207.06      177.87      3.78 o 
   1   0   2      312.64      303.19      8.86 o 
   3   0   2      487.81      446.43     12.94 o 
   4   0   2      153.04      189.15      7.16 o 
   5   0   2     2217.66     2331.26     46.31 o 
   6   0   2     1349.10     1352.52     23.59 o 
   7   0   2       75.98       52.86      1.54 o 
   8   0   2       11.55       18.91      1.13 o 
   9   0   2        9.09        9.28      1.21 o 
  10   0   2      919.53      880.57     23.01 o 
  11   0   2      120.65      119.50      8.38 o 
  12   0   2        0.03        1.12      1.86 o 
  13   0   2      163.21      155.18     10.88 o 
  14   0   2      122.70      138.77     10.90 o 
 -12   1   2      356.86      357.86      9.65 o 
 -11   1   2      132.00      131.25      4.99 o 
 -10   1   2       14.25       11.23      1.66 o 
  -9   1   2      130.76      116.65      4.31 o 
  -8   1   2       66.13       83.95      3.52 o 
  -7   1   2      400.88      413.65      9.21 o 
  -6   1   2      280.32      297.40      7.60 o 
  -5   1   2      361.05      404.30     10.09 o 
  -4   1   2     1821.37     1849.04     43.58 o 
  -3   1   2       54.82       41.57      0.95 o 
  -2   1   2       27.63       28.93      1.16 o 
  -1   1   2     1064.29     1157.96     14.14 o 
   0   1   2      181.80      179.17      3.00 o 
   1   1   2       33.03       23.04      1.04 o 
   2   1   2       15.72       12.52      0.60 o 
   3   1   2     1020.07     1061.02     15.62 o 
   4   1   2      281.21      270.81      3.57 o 
   5   1   2       66.17       63.75      1.25 o 
   6   1   2     1685.80     1747.07     21.03 o 
   7   1   2       79.32       72.80      1.39 o 
   8   1   2      418.86      426.87      6.37 o 
   9   1   2      488.54      512.88      9.15 o 
  10   1   2        9.68       10.72      1.07 o 
  11   1   2       49.91       42.88      3.23 o 
  12   1   2       96.94       96.46     12.08 o 
  13   1   2       96.01       88.79      6.45 o 
  14   1   2      237.77      235.27     10.41 o 
 -12   2   2       27.38       25.91      2.70 o 
 -11   2   2        3.32        4.06      1.32 o 
 -10   2   2        4.53        4.60      1.26 o 
  -9   2   2      219.55      221.99      6.39 o 
  -8   2   2       81.99       81.61      5.89 o 
  -7   2   2      205.47      201.41      5.53 o 
  -6   2   2      439.98      438.75      8.13 o 
  -5   2   2      115.78      127.41      3.04 o 
  -4   2   2       78.83      101.05      3.76 o 
  -3   2   2      191.65      183.94      3.97 o 
  -2   2   2      447.04      476.63      6.79 o 
  -1   2   2     3503.65     3467.58     46.90 o 
   0   2   2     4396.35     4255.98     99.19 o 
   1   2   2       87.62       93.63      2.10 o 
   2   2   2      934.95      955.03     14.58 o 
   3   2   2      269.18      263.89      3.99 o 
   4   2   2      297.52      318.30      4.60 o 
   5   2   2      350.05      359.14      5.24 o 
   6   2   2      358.41      384.15      5.55 o 
   7   2   2      391.99      413.69      5.65 o 
   8   2   2       30.45       30.37      1.18 o 
   9   2   2        8.91       13.85      1.25 o 
  10   2   2       71.94       70.28      3.03 o 
  11   2   2       15.44       14.27      2.01 o 
  12   2   2        0.64        1.86      1.24 o 
  13   2   2       25.31       28.81      3.68 o 
 -12   3   2       45.85       50.20      3.67 o 
 -11   3   2       25.72       22.82      2.40 o 
 -10   3   2        9.87        7.76      1.49 o 
  -9   3   2       47.41       47.75      3.52 o 
  -8   3   2        1.20       -0.35      0.70 o 
  -7   3   2       56.80       60.47      1.92 o 
  -6   3   2      155.21      165.58      3.96 o 
  -5   3   2      310.87      329.20      8.48 o 
  -4   3   2       85.18       89.50      3.33 o 
  -3   3   2        0.05        0.69      0.67 o 
  -2   3   2       22.33       16.63      0.93 o 
  -1   3   2      110.52      113.86      3.00 o 
   0   3   2      317.13      350.78      5.93 o 
   1   3   2      339.23      327.81      4.99 o 
   2   3   2      402.87      442.16     15.88 o 
   3   3   2      686.90      685.31      9.41 o 
   4   3   2        4.06        3.82      0.36 o 
   5   3   2       10.93        9.49      0.52 o 
   6   3   2       23.95       24.61      1.29 o 
   7   3   2      147.61      153.22      2.80 o 
   8   3   2      486.29      499.50      8.89 o 
   9   3   2        0.37        0.63      0.72 o 
  10   3   2        0.77        0.47      0.72 o 
  11   3   2        2.11        1.04      1.04 o 
  12   3   2        1.13        0.68      1.28 o 
  13   3   2       65.37       60.20      4.37 o 
 -12   4   2       76.19       81.11      4.70 o 
 -11   4   2        7.45        8.25      1.68 o 
 -10   4   2      289.40      293.37      8.11 o 
  -9   4   2      278.15      292.72      7.83 o 
  -8   4   2      362.34      346.64      7.31 o 
  -7   4   2       49.43       47.66      2.20 o 
  -6   4   2      904.35      904.11     18.36 o 
  -5   4   2     1844.28     1757.76     35.80 o 
  -4   4   2      170.89      210.56      6.00 o 
  -3   4   2      127.77      130.30      4.13 o 
  -2   4   2      503.41      488.27      8.45 o 
  -1   4   2      624.29      647.86     10.61 o 
   0   4   2      299.85      284.94      7.09 o 
   1   4   2      776.93      793.82     11.50 o 
   2   4   2       55.08       56.69      1.42 o 
   3   4   2     1064.42     1041.78     12.32 o 
   4   4   2       23.18       26.66      0.79 o 
   5   4   2       10.30       13.67      0.80 o 
   6   4   2      257.18      234.18      3.65 o 
   7   4   2      677.65      719.35     10.14 o 
   8   4   2      665.21      688.21     11.89 o 
   9   4   2      136.78      137.18      3.53 o 
  10   4   2      679.35      670.42     17.67 o 
  11   4   2      211.24      200.66      7.03 o 
  12   4   2        0.29        0.73      1.25 o 
  13   4   2        0.85        0.03      1.56 o 
 -11   5   2      163.28      179.72      6.23 o 
 -10   5   2      115.00      103.42      4.79 o 
  -9   5   2        0.61        1.64      1.28 o 
  -8   5   2      352.38      331.59      7.25 o 
  -7   5   2      503.43      513.86     11.41 o 
  -6   5   2      474.01      469.91     11.84 o 
  -5   5   2       62.96       60.17      5.11 o 
  -4   5   2     1116.67     1086.78     24.28 o 
  -3   5   2     1047.63     1041.90     21.89 o 
  -2   5   2      257.16      245.09     11.17 o 
  -1   5   2      282.34      277.46      6.06 o 
   0   5   2     1767.67     1856.78     28.87 o 
   1   5   2      213.24      183.04      6.28 o 
   2   5   2      452.93      460.88      7.29 o 
   3   5   2       41.42       39.43      1.14 o 
   4   5   2      825.52      796.58     11.09 o 
   5   5   2     1208.78     1193.21     16.23 o 
   6   5   2      104.81      110.13      2.38 o 
   7   5   2       95.91      100.14      3.63 o 
   8   5   2      722.95      719.12     12.52 o 
   9   5   2      312.30      331.16      7.92 o 
  10   5   2       43.28       40.78      3.23 o 
  11   5   2      155.58      159.41      6.26 o 
  12   5   2      126.26      127.81      5.69 o 
  13   5   2       82.42       94.59      7.05 o 
 -11   6   2        2.00        7.97      2.04 o 
 -10   6   2      225.26      244.56      7.37 o 
  -9   6   2      187.63      178.92      6.36 o 
  -8   6   2       37.58       39.95      2.64 o 
  -7   6   2      143.65      140.40      4.55 o 
  -6   6   2       21.67       23.59      2.03 o 
  -5   6   2        6.16        5.04      1.24 o 
  -4   6   2      147.43      160.05      4.65 o 
  -3   6   2       12.17       14.46      1.39 o 
  -2   6   2      381.04      344.42      8.81 o 
  -1   6   2      288.20      283.34      9.12 o 
   0   6   2       16.62       16.19      1.56 o 
   1   6   2        0.05        0.53      0.38 o 
   2   6   2      130.75      114.58      2.88 o 
   3   6   2      598.80      585.26     11.05 o 
   4   6   2        8.25        6.35      0.72 o 
   5   6   2       71.43       74.74      2.36 o 
   6   6   2      191.30      182.06      4.86 o 
   7   6   2       64.92       56.12      2.21 o 
   8   6   2        4.34        4.46      0.82 o 
   9   6   2        2.70        1.36      0.87 o 
  10   6   2       12.09        9.01      1.80 o 
  11   6   2      277.10      276.00      9.00 o 
  12   6   2      106.31      117.06      5.76 o 
 -10   7   2        0.62        1.30      1.18 o 
  -9   7   2       36.39       36.03      3.59 o 
  -8   7   2       21.22       25.35      2.81 o 
  -7   7   2        2.55        2.20      1.10 o 
  -6   7   2      102.42      101.87      3.91 o 
  -5   7   2      300.38      288.51      7.35 o 
  -4   7   2       52.58       39.76      3.57 o 
  -3   7   2      653.89      634.27     15.02 o 
  -2   7   2        2.62        3.68      0.93 o 
  -1   7   2        1.92        1.24      0.69 o 
   0   7   2        4.86        4.07      0.99 o 
   1   7   2      789.81      802.90     15.63 o 
   2   7   2       31.88       30.56      2.11 o 
   3   7   2       41.97       45.66      2.20 o 
   4   7   2       16.39       18.60      1.36 o 
   5   7   2      289.37      285.25      6.09 o 
   6   7   2      119.44      117.63      3.38 o 
   7   7   2      243.14      220.88      5.76 o 
   8   7   2       92.71       80.03      3.63 o 
   9   7   2        0.26        0.20      0.84 o 
  10   7   2        0.01        0.08      1.13 o 
  11   7   2        2.80        5.11      1.66 o 
  12   7   2        4.60        8.48      2.03 o 
 -10   8   2       82.20       86.95      4.82 o 
  -9   8   2       35.08       32.70      2.91 o 
  -8   8   2       10.45       14.64      2.62 o 
  -7   8   2       51.56       52.81      3.83 o 
  -6   8   2       10.23        8.71      1.65 o 
  -5   8   2      209.48      222.72      6.33 o 
  -4   8   2       74.39       74.30      4.95 o 
  -3   8   2        8.88        7.29      1.34 o 
  -2   8   2      405.60      395.82     10.37 o 
  -1   8   2       39.04       40.63      2.43 o 
   0   8   2      113.30       97.32      5.09 o 
   1   8   2       14.99       15.35      1.44 o 
   2   8   2      138.08      118.87      4.29 o 
   3   8   2      301.94      307.58      7.26 o 
   4   8   2       17.30       17.89      2.29 o 
   5   8   2        0.51        0.05      0.53 o 
   6   8   2      306.67      292.60      6.54 o 
   7   8   2      141.73      138.97      4.39 o 
   8   8   2        0.04        0.68      1.03 o 
   9   8   2       18.85       17.17      2.83 o 
  10   8   2        0.15        1.24      1.34 o 
  11   8   2       91.91       91.87      5.69 o 
  -9   9   2        3.62        5.10      1.50 o 
  -8   9   2      552.72      604.14     15.41 o 
  -7   9   2      359.78      406.81     11.69 o 
  -6   9   2       56.58       46.98      3.69 o 
  -5   9   2      152.20      109.80      8.38 o 
  -4   9   2        2.85       10.68      2.08 o 
  -3   9   2     2072.18     2009.43     37.35 o 
  -2   9   2      334.68      300.13      7.61 o 
  -1   9   2       45.77       46.72      2.75 o 
   0   9   2     1050.91     1096.74     21.36 o 
   1   9   2     3902.11     3809.33     75.19 o 
   2   9   2       96.49      102.22      4.37 o 
   3   9   2     1168.34     1165.62     46.93 o 
   4   9   2      702.74      679.85     16.07 o 
   5   9   2     1050.17     1024.62     20.30 o 
   6   9   2      203.84      168.80      5.12 o 
   7   9   2      290.58      265.22      8.57 o 
   8   9   2        7.07       12.71      2.37 o 
   9   9   2      129.28      147.30      6.28 o 
  10   9   2      164.74      172.04     10.49 o 
  11   9   2      117.86      119.21     13.26 o 
  -8  10   2       13.92        8.29      2.05 o 
  -7  10   2       18.52       15.21      2.83 o 
  -6  10   2      225.22      200.51      8.89 o 
  -5  10   2      762.26      702.88     41.21 o 
  -4  10   2       12.10        6.30      4.29 o 
  -3  10   2      122.51      102.06      8.43 o 
  -2  10   2     1011.60     1042.03     21.41 o 
  -1  10   2        9.17       10.01      1.43 o 
   0  10   2      310.06      301.85      7.73 o 
   1  10   2       30.95       25.61      2.14 o 
   2  10   2      515.21      493.37     12.63 o 
   3  10   2      346.13      336.18      9.47 o 
   4  10   2      536.53      562.11     22.44 o 
   5  10   2       29.75       24.89      2.57 o 
   6  10   2      318.02      309.25     12.07 o 
   7  10   2      366.69      343.46     13.80 o 
   8  10   2      150.29      138.50     11.09 o 
   9  10   2       76.85       73.13      7.46 o 
  10  10   2       50.23       40.49      3.89 o 
  -7  11   2       62.00       65.73      5.70 o 
  -6  11   2      117.06      116.20      6.62 o 
  -5  11   2       95.22      103.64      5.99 o 
  -4  11   2       92.81       98.05      6.01 o 
  -3  11   2        7.99       13.34      2.43 o 
  -2  11   2      135.93      129.17      6.44 o 
  -1  11   2       11.38       11.57      5.58 o 
   0  11   2      426.27      431.28     13.96 o 
   1  11   2        5.86        5.81      1.75 o 
   2  11   2      109.87       98.18      5.52 o 
   3  11   2       17.61       21.85      2.77 o 
   4  11   2      169.19      155.07      6.82 o 
   5  11   2       28.41       34.79      4.12 o 
   6  11   2        0.06        1.26      1.48 o 
   7  11   2       26.68       28.47      4.00 o 
   8  11   2      174.01      188.65     13.34 o 
   9  11   2       40.21       46.04      4.22 o 
  -6  12   2       55.89       59.73      5.49 o 
  -5  12   2        3.87        8.59      2.29 o 
  -4  12   2        4.52        6.61      2.04 o 
  -3  12   2        6.29        3.98      1.71 o 
  -2  12   2        4.96        9.91      4.59 o 
  -1  12   2       86.18       85.29      6.01 o 
   0  12   2      195.53      200.26      8.54 o 
   1  12   2       15.08       18.78      3.03 o 
   2  12   2       30.93       35.87      5.74 o 
   3  12   2        4.07       10.54      3.37 o 
   4  12   2      112.70      122.57      9.58 o 
   5  12   2       37.09       33.67      5.73 o 
   6  12   2        6.84        2.98      1.78 o 
   7  12   2       14.12        9.80      2.79 o 
  -4  13   2      203.34      207.83      9.47 o 
  -3  13   2       86.44       77.81      6.10 o 
  -2  13   2       49.64       42.82      5.52 o 
  -1  13   2      138.57      136.59     10.27 o 
   0  13   2      127.98      131.67      6.87 o 
   1  13   2        9.75        3.62      2.41 o 
   2  13   2        6.49        7.88      3.28 o 
   3  13   2       68.77       51.58      7.16 o 
   4  13   2      171.61      153.42     11.37 o 
   5  13   2      126.14      117.02      8.46 o 
   6  13   2       59.84       60.24      6.00 o 
  -1  14   2      480.35      534.13     25.84 o 
   0  14   2        5.69        5.05      3.02 o 
   1  14   2        5.14        7.62      3.47 o 
   2  14   2      289.99      330.23     18.63 o 
   3  14   2      289.04      299.09     17.59 o 
 -11   1   3       77.41       81.26      6.00 o 
 -10   1   3       72.93       61.82      3.79 o 
  -9   1   3      135.95      129.39      4.77 o 
  -8   1   3     1031.64      968.50     19.07 o 
  -7   1   3        0.02       -0.13      0.70 o 
  -6   1   3       13.87       10.56      1.64 o 
  -5   1   3      113.57      104.98      3.94 o 
  -4   1   3      271.45      246.77      5.77 o 
  -3   1   3      382.50      380.06      5.39 o 
  -2   1   3       12.76       12.22      0.70 o 
  -1   1   3      872.49      870.81     11.04 o 
   0   1   3     1010.88     1000.51     18.85 o 
   1   1   3      212.70      241.92      4.14 o 
   2   1   3      478.09      498.23     11.05 o 
   3   1   3      518.81      541.96     16.01 o 
   4   1   3     1340.59     1394.05     24.68 o 
   5   1   3        0.83        1.35      0.33 o 
   6   1   3        5.97        5.05      0.48 o 
   7   1   3      268.93      257.07      4.68 o 
   8   1   3      501.37      514.58     10.33 o 
   9   1   3       66.67       69.52      2.76 o 
  10   1   3       65.12       73.33      3.64 o 
  11   1   3        0.17       -0.32      0.93 o 
  12   1   3      628.05      634.70     18.96 o 
  13   1   3       21.42       22.54      3.26 o 
  14   1   3       54.65       56.19      5.21 o 
 -11   2   3      221.67      228.17      7.24 o 
 -10   2   3      235.68      258.11      7.54 o 
  -9   2   3      234.91      226.99      6.72 o 
  -8   2   3       23.30       22.98      2.12 o 
  -7   2   3      897.91      868.41     17.14 o 
  -6   2   3      292.06      281.29     11.67 o 
  -5   2   3        3.69        4.67      1.66 o 
  -4   2   3      179.64      197.63      3.75 o 
  -3   2   3      682.47      597.42     13.73 o 
  -2   2   3     1224.38     1181.06     17.71 o 
  -1   2   3      184.44      176.82      2.79 o 
   0   2   3      210.31      201.62      3.94 o 
   1   2   3      122.88      123.99      2.73 o 
   2   2   3      887.54      906.35     18.38 o 
   3   2   3       58.52       49.67      2.25 o 
   4   2   3      165.35      165.61      4.01 o 
   5   2   3      377.11      381.54      6.55 o 
   6   2   3      896.49      874.77     14.28 o 
   7   2   3      119.91      110.58      2.89 o 
   8   2   3       91.99      102.35      4.64 o 
   9   2   3        2.08        3.47      0.88 o 
  10   2   3      411.46      396.92     10.55 o 
  11   2   3      242.93      233.59      7.51 o 
  12   2   3        0.13       -0.37      1.04 o 
  13   2   3      154.42      169.58      6.62 o 
 -11   3   3      198.19      198.05      7.24 o 
 -10   3   3       17.31       14.72      2.01 o 
  -9   3   3      193.31      195.73      6.18 o 
  -8   3   3      196.47      208.56      9.37 o 
  -7   3   3      102.15       97.42      3.76 o 
  -6   3   3       82.06       77.96      2.48 o 
  -5   3   3      868.95      835.45     14.26 o 
  -4   3   3      216.70      195.03      4.78 o 
  -3   3   3      616.96      606.97     11.67 o 
  -2   3   3        1.67        0.84      0.36 o 
  -1   3   3      302.47      276.10      4.69 o 
   0   3   3     2373.72     2362.79     32.68 o 
   1   3   3      161.35      144.11      3.28 o 
   2   3   3       47.47       45.18      2.11 o 
   3   3   3      312.36      312.01      6.05 o 
   4   3   3      672.22      619.00     11.30 o 
   5   3   3      976.85      971.19     14.40 o 
   6   3   3      355.75      366.22      6.74 o 
   7   3   3      130.09      136.00      3.31 o 
   8   3   3      276.77      267.20      6.26 o 
   9   3   3      374.55      369.64      9.77 o 
  10   3   3       43.30       45.31      3.86 o 
  11   3   3      299.40      291.50      8.80 o 
  12   3   3       32.97       39.97      3.47 o 
  13   3   3       64.19       75.85      4.93 o 
 -11   4   3        0.43       -1.02      1.02 o 
 -10   4   3        0.38        1.26      1.09 o 
  -9   4   3        4.96        3.74      1.20 o 
  -8   4   3      105.06      103.81      4.13 o 
  -7   4   3      534.39      500.87     13.29 o 
  -6   4   3      542.58      528.31      9.94 o 
  -5   4   3     1280.85     1257.12     26.74 o 
  -4   4   3       36.46       36.47      2.05 o 
  -3   4   3      882.90      883.85     16.52 o 
  -2   4   3      587.86      656.08     12.98 o 
  -1   4   3      719.66      719.25     11.99 o 
   0   4   3      611.25      654.21      9.88 o 
   1   4   3      172.41      177.83      3.46 o 
   2   4   3      754.30      743.62     13.55 o 
   3   4   3       83.77       86.63      2.08 o 
   4   4   3      204.25      213.93      3.51 o 
   5   4   3     1048.93     1041.27     14.22 o 
   6   4   3      326.96      335.06      5.67 o 
   7   4   3      355.96      358.48      6.16 o 
   8   4   3      326.25      324.33      6.29 o 
   9   4   3      600.41      603.13     21.08 o 
  10   4   3       74.84       75.70      3.88 o 
  11   4   3      490.02      464.54     14.47 o 
  12   4   3        1.73       -0.19      1.08 o 
  13   4   3        0.14        0.42      1.36 o 
 -10   5   3      100.23      107.73      6.00 o 
  -9   5   3        0.73        1.65      1.07 o 
  -8   5   3      440.96      461.75     10.93 o 
  -7   5   3      263.83      278.33      7.42 o 
  -6   5   3      935.49      914.67     20.67 o 
  -5   5   3       46.71       48.16      3.23 o 
  -4   5   3     1332.47     1282.49     26.94 o 
  -3   5   3      381.50      446.21     18.00 o 
  -2   5   3      226.82      235.65      7.74 o 
  -1   5   3     2556.95     2772.35     75.40 o 
   0   5   3      430.90      457.05      9.08 o 
   1   5   3      237.10      270.47      5.04 o 
   2   5   3       28.13       30.23      1.16 o 
   3   5   3      514.53      559.07     11.14 o 
   4   5   3     1568.66     1592.63     21.51 o 
   5   5   3      738.30      814.53     14.26 o 
   6   5   3      166.26      181.23      3.72 o 
   7   5   3      925.35      981.46     15.01 o 
   8   5   3      144.46      139.27      4.01 o 
   9   5   3       54.14       48.93      3.35 o 
  10   5   3      713.39      717.05     17.40 o 
  11   5   3        0.68        0.13      1.18 o 
  12   5   3      148.57      145.34      6.40 o 
  13   5   3       46.37       43.42      4.71 o 
 -10   6   3      408.68      416.72     11.14 o 
  -9   6   3       20.53       23.86      2.50 o 
  -8   6   3       29.33       32.57      3.54 o 
  -7   6   3      358.01      363.92     10.41 o 
  -6   6   3      235.72      222.04      7.20 o 
  -5   6   3        0.67       -0.68      0.69 o 
  -4   6   3      106.11      111.91      4.33 o 
  -3   6   3        0.86        3.13      1.10 o 
  -2   6   3      588.61      582.45     16.26 o 
  -1   6   3       19.20       19.96      3.17 o 
   0   6   3      152.07      149.25      3.93 o 
   1   6   3      608.04      575.83      9.52 o 
   2   6   3      198.95      196.95      3.72 o 
   3   6   3      141.78      130.52      2.98 o 
   4   6   3       21.09       23.40      1.32 o 
   5   6   3       27.46       25.18      1.41 o 
   6   6   3      483.55      478.73     13.24 o 
   7   6   3       34.92       32.00      1.87 o 
   8   6   3      258.91      257.14      7.89 o 
   9   6   3       44.69       39.17      4.03 o 
  10   6   3      259.87      254.40      8.22 o 
  11   6   3      187.39      200.44      7.30 o 
  12   6   3        6.46        5.83      1.81 o 
  -9   7   3      118.42      142.19      5.47 o 
  -8   7   3      375.07      406.72     10.23 o 
  -7   7   3      377.59      368.62     10.72 o 
  -6   7   3      310.36      323.93      9.96 o 
  -5   7   3       65.38       61.67      3.38 o 
  -4   7   3      796.18      839.07     19.53 o 
  -3   7   3       98.12       82.42      3.68 o 
  -2   7   3       43.99       54.01      3.19 o 
  -1   7   3      416.09      361.13     10.38 o 
   0   7   3       73.65       79.16      3.22 o 
   1   7   3     1325.43     1349.41     29.28 o 
   2   7   3       92.32       93.36      2.76 o 
   3   7   3      683.87      686.45     12.28 o 
   4   7   3      344.27      339.99      5.99 o 
   5   7   3       29.09       22.75      1.30 o 
   6   7   3       73.45       79.78      3.28 o 
   7   7   3      351.26      346.39      7.34 o 
   8   7   3      218.40      215.72      7.79 o 
   9   7   3      106.11      107.34      4.82 o 
  10   7   3        5.46        6.72      1.69 o 
  11   7   3      101.31       83.84      5.14 o 
  12   7   3      204.41      232.38      8.47 o 
  -9   8   3      149.39      133.40      6.97 o 
  -8   8   3        3.09        4.68      1.59 o 
  -7   8   3      186.53      181.25      6.89 o 
  -6   8   3      215.52      206.10      7.23 o 
  -5   8   3      567.46      555.33     30.05 o 
  -4   8   3      235.61      233.82      7.52 o 
  -3   8   3      237.64      246.57      7.58 o 
  -2   8   3      165.45      158.55      5.51 o 
  -1   8   3      140.21      128.38      5.33 o 
   0   8   3        7.05        4.91      1.07 o 
   1   8   3      385.26      394.41      8.82 o 
   2   8   3      142.83      130.29      5.72 o 
   3   8   3      712.56      706.52     12.90 o 
   4   8   3      412.84      405.37      8.14 o 
   5   8   3       51.76       57.42      4.54 o 
   6   8   3       85.60       82.45      3.53 o 
   7   8   3      364.31      349.53      8.83 o 
   8   8   3        0.52        0.23      1.03 o 
   9   8   3      526.02      500.01     13.56 o 
  10   8   3        2.20        2.65      1.46 o 
  11   8   3      188.19      188.75      7.48 o 
  -8   9   3       14.12       18.68      2.69 o 
  -7   9   3       73.42       92.26      7.35 o 
  -6   9   3       15.25       21.35      3.17 o 
  -5   9   3        4.15        7.98      2.16 o 
  -4   9   3      105.17      113.87     11.66 o 
  -3   9   3        2.25        3.22      1.12 o 
  -2   9   3       79.87       84.61      4.11 o 
  -1   9   3       13.54       14.37      1.82 o 
   0   9   3      147.95      153.44      4.71 o 
   1   9   3      183.40      172.02      5.03 o 
   2   9   3       76.54       78.75      3.15 o 
   3   9   3       58.07       56.86      2.84 o 
   4   9   3      123.29      111.17      4.18 o 
   5   9   3        2.38        3.35      1.23 o 
   6   9   3       23.50       21.25      3.09 o 
   7   9   3       22.65       17.82      2.34 o 
   8   9   3        4.24        4.40      1.91 o 
   9   9   3       32.21       35.64      3.55 o 
  10   9   3       61.40       65.69      4.75 o 
  -7  10   3       54.23       70.71      7.61 o 
  -6  10   3       52.76       56.94      5.16 o 
  -5  10   3       45.15       52.46      7.75 o 
  -4  10   3        2.50        2.54      1.49 o 
  -3  10   3       53.57       60.48     11.98 o 
  -2  10   3        0.59        0.88      1.14 o 
  -1  10   3      308.75      290.81      8.65 o 
   0  10   3        0.40       -0.03      0.77 o 
   1  10   3       39.62       46.44      3.17 o 
   2  10   3      365.58      365.91      9.94 o 
   3  10   3      116.04      121.35      5.32 o 
   4  10   3      159.30      151.87     12.82 o 
   5  10   3      152.26      150.44     10.38 o 
   6  10   3       27.68       33.78      4.02 o 
   7  10   3      161.40      169.02      8.49 o 
   8  10   3       33.76       28.35      3.12 o 
   9  10   3       24.03       19.46      2.95 o 
  10  10   3        0.70        0.45      1.41 o 
  -6  11   3        1.78        0.07      1.50 o 
  -5  11   3      219.81      218.19     17.65 o 
  -4  11   3      225.15      251.24     10.17 o 
  -3  11   3        9.23        4.95      2.48 o 
  -2  11   3       61.44       62.31      4.97 o 
  -1  11   3        7.90        6.93      2.19 o 
   0  11   3      166.94      167.78      7.25 o 
   1  11   3      154.50      159.74      7.70 o 
   2  11   3       10.05        9.20      2.18 o 
   3  11   3      126.27      115.88      8.86 o 
   4  11   3       45.27       41.21      4.57 o 
   5  11   3       96.61       94.45      6.99 o 
   6  11   3        8.55        8.93      3.78 o 
   7  11   3       22.33       21.24      4.99 o 
   8  11   3      148.07      142.68      8.11 o 
  -5  12   3      306.59      325.82     18.26 o 
  -4  12   3        3.41        1.83      2.30 o 
  -3  12   3      192.07      193.18     12.81 o 
  -2  12   3      332.01      397.76     20.32 o 
  -1  12   3      313.48      309.46     17.00 o 
   0  12   3        0.11        0.51      2.07 o 
   1  12   3      380.94      404.95     20.29 o 
   2  12   3      491.79      451.70     21.95 o 
   3  12   3       92.33      109.43     10.40 o 
   4  12   3        0.55        1.70      2.92 o 
   5  12   3      329.55      350.20     13.95 o 
   6  12   3      294.74      298.55     12.73 o 
   7  12   3       43.43       40.93      4.90 o 
  -3  13   3      135.93      135.22     10.90 o 
  -2  13   3        5.14        4.91      3.19 o 
  -1  13   3      255.10      259.90     15.75 o 
   0  13   3       73.38       68.39      8.39 o 
   1  13   3       21.93       25.13      5.17 o 
   2  13   3        0.88        2.88      2.57 o 
   3  13   3       42.57       47.13      5.22 o 
   4  13   3      138.25      140.87      8.71 o 
   5  13   3       80.04       75.91      6.82 o 
 -10   0   4      441.66      475.96     16.59 o 
  -9   0   4        7.20        5.92      2.95 o 
  -8   0   4       63.48       59.60      5.02 o 
  -7   0   4     1042.32      991.04     36.72 o 
  -6   0   4      610.90      597.82     17.66 o 
  -5   0   4       50.70       52.45      4.00 o 
  -4   0   4       15.63        6.35      3.95 o 
  -3   0   4        1.28        1.34      0.75 o 
  -2   0   4     3062.44     3133.94     53.54 o 
  -1   0   4      163.85      180.91      3.71 o 
   0   0   4      241.32      306.67      7.27 o 
   1   0   4     3696.28     3588.20     87.64 o 
   3   0   4      151.49      171.50      9.80 o 
   4   0   4     8757.01     8453.08    303.87 o 
   5   0   4      822.54      876.14     36.24 o 
   6   0   4       98.64       85.09      3.83 o 
   7   0   4      401.20      424.69      8.82 o 
   8   0   4      323.50      336.79      8.42 o 
   9   0   4       53.57       54.34      2.76 o 
  10   0   4      143.64      138.07      6.32 o 
  11   0   4        3.37        3.45      2.05 o 
  12   0   4      166.15      169.51     10.18 o 
  13   0   4      113.44      142.81      9.72 o 
 -10   1   4      329.61      313.05      8.82 o 
  -9   1   4      129.39      133.26      5.02 o 
  -8   1   4       16.99       20.17      2.12 o 
  -7   1   4       24.03       21.01      2.00 o 
  -6   1   4        0.14       -0.44      0.63 o 
  -5   1   4      858.84      843.76     16.24 o 
  -4   1   4      209.84      198.11      5.10 o 
  -3   1   4       12.54       15.71      0.95 o 
  -2   1   4     1057.45     1076.49     13.69 o 
  -1   1   4       31.59       28.19      1.66 o 
   0   1   4       62.83       57.24      1.89 o 
   1   1   4      410.09      442.48      8.33 o 
   2   1   4      238.07      255.87      6.51 o 
   3   1   4      108.43       88.68      4.56 o 
   4   1   4        3.35        1.91      2.35 o 
   5   1   4      520.57      534.61     10.25 o 
   6   1   4       45.17       42.86      3.69 o 
   7   1   4       33.27       31.55      1.25 o 
   8   1   4     1029.08     1027.83     18.77 o 
   9   1   4       12.30       11.30      1.61 o 
  10   1   4       54.74       58.74      3.25 o 
  11   1   4      157.50      169.12      6.97 o 
  12   1   4        3.46        3.66      1.37 o 
  13   1   4      104.66       96.19      9.70 o 
 -10   2   4       45.56       41.19      3.32 o 
  -9   2   4       30.79       28.21      2.67 o 
  -8   2   4       25.43       25.20      2.35 o 
  -7   2   4       72.15       76.78      4.15 o 
  -6   2   4       17.31       17.64      1.74 o 
  -5   2   4      324.77      321.38      7.55 o 
  -4   2   4      374.37      378.07      6.47 o 
  -3   2   4       90.96      100.81      2.60 o 
  -2   2   4       47.89       52.75      1.65 o 
  -1   2   4       24.72       28.25      1.26 o 
   0   2   4       38.31       46.42      1.79 o 
   1   2   4      714.86      705.13     12.88 o 
   2   2   4     1168.88     1211.39     32.75 o 
   3   2   4       90.19       93.44      3.61 o 
   4   2   4       97.83      101.60      3.86 o 
   5   2   4       84.95       78.76      4.13 o 
   6   2   4        5.52        6.02      0.60 o 
   7   2   4        2.24        2.77      0.53 o 
   8   2   4       23.92       26.66      1.47 o 
   9   2   4       81.66       81.58      4.88 o 
  10   2   4       31.76       31.51      2.59 o 
  11   2   4        0.38       -0.15      0.98 o 
  12   2   4       30.73       28.05      2.79 o 
  13   2   4       20.35       24.75      3.06 o 
 -10   3   4       24.78       29.35      3.14 o 
  -9   3   4       85.93       96.62      4.90 o 
  -8   3   4       33.58       27.36      2.82 o 
  -7   3   4        6.24        5.92      1.26 o 
  -6   3   4        0.04        0.84      1.28 o 
  -5   3   4      104.61      112.30      3.27 o 
  -4   3   4      168.42      175.97      3.98 o 
  -3   3   4      237.09      224.66      4.73 o 
  -2   3   4       14.84       16.57      1.46 o 
  -1   3   4      115.05      121.76      2.89 o 
   0   3   4        4.56        4.01      0.70 o 
   1   3   4      213.73      214.34      4.82 o 
   2   3   4       97.81       96.62      3.01 o 
   3   3   4      107.95      104.76      2.53 o 
   4   3   4      356.98      355.23      6.81 o 
   5   3   4      242.39      241.20      4.98 o 
   6   3   4       23.23       21.51      0.90 o 
   7   3   4       26.99       27.57      1.39 o 
   8   3   4       61.56       54.23      2.02 o 
   9   3   4       32.78       29.14      2.50 o 
  10   3   4      188.37      189.53      6.25 o 
  11   3   4       18.99       19.99      2.27 o 
  12   3   4       12.07       14.83      2.16 o 
  13   3   4        6.04        5.95      2.43 o 
 -10   4   4      122.37      131.24      6.05 o 
  -9   4   4       42.23       38.41      3.08 o 
  -8   4   4      121.38      124.87      4.74 o 
  -7   4   4      330.93      326.72      8.37 o 
  -6   4   4      472.24      460.01      8.99 o 
  -5   4   4       61.20       59.53      2.66 o 
  -4   4   4      514.19      533.36     10.92 o 
  -3   4   4     1358.11     1316.91     23.90 o 
  -2   4   4        0.60        3.34      0.83 o 
  -1   4   4        7.52        7.14      0.85 o 
   0   4   4      123.19      134.41      3.69 o 
   1   4   4      736.22      781.47     12.83 o 
   2   4   4      187.80      176.93      4.92 o 
   3   4   4       58.20       62.79      2.83 o 
   4   4   4       21.32       19.94      1.21 o 
   5   4   4      255.29      249.48      4.80 o 
   6   4   4      169.95      169.36      3.37 o 
   7   4   4       82.86       89.31      2.57 o 
   8   4   4        9.85        8.65      1.17 o 
   9   4   4      357.69      372.29     10.21 o 
  10   4   4      513.62      511.67     13.06 o 
  11   4   4        0.23       -0.45      0.99 o 
  12   4   4      264.59      269.42      8.73 o 
  13   4   4       58.02       56.69      4.31 o 
  -9   5   4      175.77      173.97      7.38 o 
  -8   5   4      275.49      272.17      7.76 o 
  -7   5   4       33.66       37.60      2.82 o 
  -6   5   4       90.60       87.27      3.19 o 
  -5   5   4      373.42      373.44      8.90 o 
  -4   5   4      926.76      891.11     17.13 o 
  -3   5   4        1.46        1.70      0.79 o 
  -2   5   4      334.70      332.42      8.50 o 
  -1   5   4      828.02      779.69     17.57 o 
   0   5   4      509.39      475.34     17.49 o 
   1   5   4        9.45       15.51      1.33 o 
   2   5   4      496.39      495.95      9.74 o 
   3   5   4      164.07      143.19      3.53 o 
   4   5   4      580.87      564.10      9.89 o 
   5   5   4       10.27       11.98      0.89 o 
   6   5   4      134.79      113.32      2.72 o 
   7   5   4      688.71      695.93     12.32 o 
   8   5   4      178.07      191.58      5.34 o 
   9   5   4        0.95        1.49      0.88 o 
  10   5   4      170.85      173.53      6.20 o 
  11   5   4      211.28      224.16      7.61 o 
  12   5   4       74.53       80.85      4.99 o 
  -9   6   4        0.02       -0.06      1.14 o 
  -8   6   4      178.56      185.84      6.19 o 
  -7   6   4      150.09      148.61      5.20 o 
  -6   6   4        0.92        2.27      0.90 o 
  -5   6   4       59.17       66.74      3.21 o 
  -4   6   4        9.73        8.30      1.43 o 
  -3   6   4        0.06        0.04      0.68 o 
  -2   6   4      288.62      273.08      7.54 o 
  -1   6   4       47.63       49.44      2.62 o 
   0   6   4      199.57      193.36      6.30 o 
   1   6   4       72.93       66.81      2.10 o 
   2   6   4       67.19       72.04      2.72 o 
   3   6   4      128.78      131.07      3.82 o 
   4   6   4       98.38       99.86      3.20 o 
   5   6   4      326.23      331.39      5.45 o 
   6   6   4       37.34       32.73      1.65 o 
   7   6   4        1.43        3.86      0.98 o 
   8   6   4       67.69       62.72      3.25 o 
   9   6   4       52.60       55.15      3.19 o 
  10   6   4        5.68        3.81      1.88 o 
  11   6   4       39.66       40.08      3.48 o 
  12   6   4       26.21       28.88      4.12 o 
  -8   7   4        2.90        3.72      1.64 o 
  -7   7   4       39.60       35.69      3.31 o 
  -6   7   4       56.28       58.30      3.34 o 
  -5   7   4       14.27       11.59      1.70 o 
  -4   7   4       90.18       90.92      4.02 o 
  -3   7   4      442.83      427.87     11.06 o 
  -2   7   4        0.37        0.48      0.75 o 
  -1   7   4      190.82      181.22      7.83 o 
   0   7   4        4.20        5.31      0.90 o 
   1   7   4       79.69       81.69      2.79 o 
   2   7   4        7.69       11.06      1.83 o 
   3   7   4      293.61      295.87      7.09 o 
   4   7   4        7.76        7.89      1.01 o 
   5   7   4        9.87       10.48      1.35 o 
   6   7   4       97.32       94.22      3.17 o 
   7   7   4      113.57      114.65      7.82 o 
   8   7   4      103.80      100.13      3.99 o 
   9   7   4       37.70       35.80      3.27 o 
  10   7   4       13.38       10.57      2.30 o 
  11   7   4        0.89        0.62      1.31 o 
  -8   8   4       49.12       46.07      4.08 o 
  -7   8   4       34.54       36.05      3.44 o 
  -6   8   4       61.99       64.32      4.19 o 
  -5   8   4        8.04        9.67      1.71 o 
  -4   8   4        0.78        0.18      0.91 o 
  -3   8   4      129.04      134.17      4.55 o 
  -2   8   4      141.97      147.12      4.70 o 
  -1   8   4        3.18        2.65      1.59 o 
   0   8   4      111.62      107.62      5.09 o 
   1   8   4       27.55       30.40      2.50 o 
   2   8   4      147.97      137.31      8.00 o 
   3   8   4       34.64       36.73      2.48 o 
   4   8   4       58.07       57.92      3.07 o 
   5   8   4      161.97      163.87      5.18 o 
   6   8   4       68.61       64.92      4.15 o 
   7   8   4       16.69       17.53      1.90 o 
   8   8   4       94.73       93.44      4.87 o 
   9   8   4       92.62       92.55      6.58 o 
  10   8   4        0.01        0.58      1.31 o 
  11   8   4        2.41        1.91      1.54 o 
  -7   9   4       98.06      110.67     10.97 o 
  -6   9   4      521.27      534.75     38.83 o 
  -5   9   4       75.72       95.33      5.97 o 
  -4   9   4        1.52        3.03      1.49 o 
  -3   9   4      542.37      536.28     19.56 o 
  -2   9   4        0.70       -0.21      0.90 o 
  -1   9   4     1134.15     1103.22     25.90 o 
   0   9   4      428.07      417.70     11.82 o 
   1   9   4      687.13      685.38     17.31 o 
   2   9   4      662.82      658.03     14.56 o 
   3   9   4     2080.59     2083.74     39.64 o 
   4   9   4      250.14      243.29      7.67 o 
   5   9   4       97.47       87.35      4.46 o 
   6   9   4      446.17      418.10     19.04 o 
   7   9   4      620.71      612.80     19.97 o 
   8   9   4       77.85       62.41      4.36 o 
   9   9   4        0.30        1.58      1.27 o 
  10   9   4        6.40        7.94      2.01 o 
  -6  10   4      114.45      121.43     11.66 o 
  -5  10   4       12.63       17.02      4.49 o 
  -4  10   4      168.06      141.65     10.50 o 
  -3  10   4      624.61      583.36     26.52 o 
  -2  10   4       35.13       48.27      6.53 o 
  -1  10   4       38.36       31.52      5.88 o 
   0  10   4      638.16      621.20     16.42 o 
   1  10   4        5.42        4.67      1.82 o 
   2  10   4      165.57      167.77      6.54 o 
   3  10   4       25.79       28.02      3.41 o 
   4  10   4      314.11      307.00     12.99 o 
   5  10   4      145.49      126.06      9.76 o 
   6  10   4      408.36      361.51     20.25 o 
   7  10   4       81.07       70.65      6.15 o 
   8  10   4       52.07       53.20      5.29 o 
   9  10   4      206.96      191.09      7.58 o 
  -5  11   4       44.48       42.81      6.85 o 
  -4  11   4      229.42      260.79     15.80 o 
  -3  11   4       80.41       89.90      9.58 o 
  -2  11   4        0.20       -1.30      1.39 o 
  -1  11   4       68.51       88.16      9.11 o 
   0  11   4      149.93      148.60     11.11 o 
   1  11   4        2.88        3.51      2.20 o 
   2  11   4      183.55      175.08      7.00 o 
   3  11   4        1.85        1.12      1.15 o 
   4  11   4      164.42      176.62     10.80 o 
   5  11   4       27.35       30.29      6.26 o 
   6  11   4       13.13        9.00      2.57 o 
   7  11   4       27.13       24.75      6.99 o 
   8  11   4        9.50        9.28      2.91 o 
  -3  12   4        1.92        5.29      2.97 o 
  -2  12   4       16.63       17.29      4.35 o 
  -1  12   4        0.00        4.13      2.61 o 
   0  12   4       27.89       28.61      3.99 o 
   1  12   4       19.38       15.29      3.22 o 
   2  12   4       84.36       83.81      8.85 o 
   3  12   4       16.43       14.23      4.58 o 
   4  12   4       31.58       31.07      4.31 o 
   5  12   4       11.41       15.07      3.22 o 
   6  12   4       24.14       24.95      4.03 o 
   0  13   4      143.90      134.87      8.59 o 
   1  13   4       63.03       66.08     16.40 o 
   2  13   4       27.67       32.78      6.60 o 
   3  13   4        9.70       10.44      3.41 o 
  -9   1   5      164.78      167.80      8.19 o 
  -8   1   5      204.89      189.00      6.10 o 
  -7   1   5       82.15       85.71      4.28 o 
  -6   1   5      450.35      417.41      9.62 o 
  -5   1   5       69.03       67.67      3.17 o 
  -4   1   5       19.45       19.00      2.33 o 
  -3   1   5       64.52       59.72      2.61 o 
  -2   1   5       63.95       54.26      2.48 o 
  -1   1   5      374.22      367.17      6.92 o 
   0   1   5      139.08      142.17      3.71 o 
   1   1   5      569.98      595.29     11.21 o 
   2   1   5       44.17       46.06      1.83 o 
   3   1   5        6.17        9.67      2.75 o 
   4   1   5      546.30      539.58     12.57 o 
   5   1   5      297.62      281.87     10.84 o 
   6   1   5      267.43      273.63      7.35 o 
   7   1   5       10.84        9.37      0.99 o 
   8   1   5      109.56      108.88      2.33 o 
   9   1   5      147.69      150.37      4.79 o 
  10   1   5       73.88       68.23      7.31 o 
  11   1   5       12.22       12.60      1.76 o 
  12   1   5      161.53      168.21      6.15 o 
  13   1   5        1.07        1.48      1.54 o 
  -9   2   5       68.14       72.46      5.13 o 
  -8   2   5      155.07      156.71     12.60 o 
  -7   2   5      531.07      532.46     18.30 o 
  -6   2   5        1.42        0.06      0.83 o 
  -5   2   5      301.08      302.83      7.41 o 
  -4   2   5      141.70      147.74      4.35 o 
  -3   2   5       75.84       74.97      2.41 o 
  -2   2   5      345.82      338.11     10.72 o 
  -1   2   5      289.18      273.59      6.26 o 
   0   2   5      354.25      354.04      7.46 o 
   1   2   5      343.06      345.23      7.13 o 
   2   2   5        0.43        1.06      0.44 o 
   3   2   5       11.17       11.92      1.08 o 
   4   2   5      320.05      313.50      9.54 o 
   5   2   5      115.95      120.09      4.56 o 
   6   2   5      253.84      253.57     10.10 o 
   7   2   5      133.79      127.50      3.07 o 
   8   2   5      221.00      221.44      4.51 o 
   9   2   5       68.85       72.40      2.98 o 
  10   2   5        8.03        5.03      1.23 o 
  11   2   5       22.95       24.72      2.41 o 
  12   2   5      166.44      175.96      8.80 o 
  13   2   5      107.44      111.32      9.12 o 
  -9   3   5      277.96      297.91      9.99 o 
  -8   3   5        0.25        0.57      1.22 o 
  -7   3   5       41.64       33.01      2.66 o 
  -6   3   5      118.02      123.57      5.01 o 
  -5   3   5      205.22      179.82      5.25 o 
  -4   3   5      117.51      114.88      3.77 o 
  -3   3   5       96.23       87.52      5.45 o 
  -2   3   5      223.57      213.20      5.83 o 
  -1   3   5      473.66      486.10     12.91 o 
   0   3   5       91.07       86.78      2.91 o 
   1   3   5       21.49       21.36      1.45 o 
   2   3   5      834.06      835.39     15.37 o 
   3   3   5      260.85      244.94      6.15 o 
   4   3   5        0.56        0.44      0.35 o 
   5   3   5        1.16        1.42      0.45 o 
   6   3   5      388.57      378.40      7.41 o 
   7   3   5      399.05      416.93      7.48 o 
   8   3   5        3.11        3.71      0.78 o 
   9   3   5        2.91        5.11      0.98 o 
  10   3   5      126.79      127.78      4.79 o 
  11   3   5      313.81      303.51      9.82 o 
  12   3   5        8.48        5.92      1.65 o 
  13   3   5       33.10       31.38      4.80 o 
  -8   4   5       17.19       14.12      2.33 o 
  -7   4   5        8.65        6.43      1.69 o 
  -6   4   5      192.84      186.37      5.70 o 
  -5   4   5      626.36      616.07     12.92 o 
  -4   4   5      453.41      455.66      9.93 o 
  -3   4   5      602.23      587.82     16.31 o 
  -2   4   5      208.09      223.38      6.47 o 
  -1   4   5      272.24      260.07      9.08 o 
   0   4   5      268.51      262.86      7.18 o 
   1   4   5      456.42      454.63      9.34 o 
   2   4   5       49.90       56.34      4.16 o 
   3   4   5        1.40        1.38      0.73 o 
   4   4   5      293.54      276.87      7.04 o 
   5   4   5      107.33      103.62      2.83 o 
   6   4   5      190.64      188.47      3.87 o 
   7   4   5      235.11      242.88      4.51 o 
   8   4   5      158.60      155.78      4.39 o 
   9   4   5      305.78      297.93      7.27 o 
  10   4   5      126.20      121.41      4.83 o 
  11   4   5      251.12      240.72      7.75 o 
  12   4   5       21.37       25.81      2.84 o 
  -8   5   5       11.07       12.10      2.29 o 
  -7   5   5       29.39       31.05      3.17 o 
  -6   5   5      495.94      522.88     13.83 o 
  -5   5   5      188.78      198.71      5.50 o 
  -4   5   5      790.14      774.17     17.68 o 
  -3   5   5       63.22       64.95      3.12 o 
  -2   5   5      422.85      413.59     10.16 o 
  -1   5   5      578.06      593.63     17.59 o 
   0   5   5       85.26       80.97      6.56 o 
   1   5   5      708.53      745.24     16.81 o 
   2   5   5      130.53      132.78      3.86 o 
   3   5   5       71.44       79.75      3.25 o 
   4   5   5       92.65       83.70      4.45 o 
   5   5   5      153.09      157.14      3.79 o 
   6   5   5      489.56      489.56      8.19 o 
   7   5   5      492.97      494.42      9.39 o 
   8   5   5       38.19       43.21      2.49 o 
   9   5   5      285.76      291.42      7.33 o 
  10   5   5      195.51      191.09      6.58 o 
  11   5   5       49.20       53.97      3.85 o 
  12   5   5      210.00      212.93      7.61 o 
  -8   6   5      370.19      398.48     15.09 o 
  -7   6   5       38.69       41.37      3.68 o 
  -6   6   5       11.97       11.09      2.05 o 
  -5   6   5      299.76      289.18     10.41 o 
  -4   6   5       50.07       53.38      4.28 o 
  -3   6   5       60.53       65.73      6.60 o 
  -2   6   5        0.84        1.38      1.24 o 
  -1   6   5       10.40       12.40      2.13 o 
   0   6   5      271.46      272.46      9.92 o 
   1   6   5       40.51       35.45      3.28 o 
   2   6   5      314.60      314.68      8.46 o 
   3   6   5      314.13      290.52      7.94 o 
   4   6   5       16.19       20.56      1.57 o 
   5   6   5      150.28      143.86      7.88 o 
   6   6   5       10.27        9.03      1.04 o 
   7   6   5        1.96        2.37      0.75 o 
   8   6   5       98.64       95.67      3.65 o 
   9   6   5        1.54        1.55      1.02 o 
  10   6   5      317.99      333.25     11.34 o 
  11   6   5        8.82        6.94      1.77 o 
  -7   7   5       11.33       11.10      2.79 o 
  -6   7   5      408.77      410.19     20.90 o 
  -5   7   5      309.53      300.28     11.08 o 
  -4   7   5        7.94       10.66      2.14 o 
  -3   7   5       15.32       11.17      2.16 o 
  -2   7   5      455.47      454.77     14.97 o 
  -1   7   5      197.34      185.71     19.92 o 
   0   7   5        0.64       -0.60      1.04 o 
   1   7   5        8.43        5.43      1.70 o 
   2   7   5      176.07      179.35      6.12 o 
   3   7   5      721.78      738.99     17.83 o 
   4   7   5        6.07        8.37      1.44 o 
   5   7   5      192.13      189.29      5.47 o 
   6   7   5       95.04       95.61      3.68 o 
   7   7   5      125.02      131.10      4.79 o 
   8   7   5       41.87       42.18      2.78 o 
   9   7   5       26.80       25.25      2.63 o 
  10   7   5       87.62       95.00      5.02 o 
  11   7   5       61.25       60.21      5.65 o 
  -6   8   5       47.69       41.99      6.70 o 
  -5   8   5       26.33       25.79      4.35 o 
  -4   8   5      269.00      262.71     10.44 o 
  -3   8   5      471.86      437.80     14.94 o 
  -2   8   5      109.75      129.83      6.67 o 
  -1   8   5        0.35        1.46      1.20 o 
   0   8   5      256.53      251.00      8.16 o 
   1   8   5       88.47       85.92      4.35 o 
   2   8   5       29.72       24.94      2.47 o 
   3   8   5       12.84       18.82      2.18 o 
   4   8   5      150.11      142.61      4.79 o 
   5   8   5      460.00      467.97     11.00 o 
   6   8   5      147.23      137.71      4.75 o 
   7   8   5       37.85       43.76      4.42 o 
   8   8   5      102.01      103.46      4.92 o 
   9   8   5      268.72      286.07      9.16 o 
  10   8   5        0.07        1.96      1.36 o 
  -5   9   5       31.99       38.64      6.38 o 
  -4   9   5       32.01       38.83      4.19 o 
  -3   9   5        0.87        3.39      1.69 o 
  -2   9   5       26.03       24.43      2.77 o 
  -1   9   5        2.08        3.70      1.40 o 
   0   9   5       72.79       72.37      4.62 o 
   1   9   5        3.16        3.97      1.34 o 
   2   9   5      165.15      163.10      6.33 o 
   3   9   5       82.35       79.96      4.51 o 
   4   9   5        6.37        5.26      2.17 o 
   5   9   5       32.63       37.63      3.23 o 
   6   9   5       36.46       36.91      3.27 o 
   7   9   5        7.31        7.04      4.57 o 
   8   9   5       12.06        8.79      3.03 o 
   9   9   5        0.16        1.61      1.36 o 
  -4  10   5      103.78      116.42      7.25 o 
  -3  10   5       20.39       20.95      3.39 o 
  -2  10   5        0.75        1.28      1.67 o 
  -1  10   5        1.45        0.69      1.44 o 
   0  10   5       10.71       11.27      2.04 o 
   1  10   5      225.31      229.15      8.19 o 
   2  10   5        0.41        1.07      1.13 o 
   3  10   5       11.29       10.69      2.01 o 
   4  10   5      327.76      317.53     10.14 o 
   5  10   5       83.67       84.92      5.94 o 
   6  10   5       80.17       67.67      5.93 o 
   7  10   5        5.62        6.76      2.33 o 
   8  10   5        1.11        0.85      1.87 o 
  -3  11   5       63.45       68.39      6.16 o 
  -2  11   5      191.62      196.06     28.58 o 
  -1  11   5        5.67        7.13      2.33 o 
   0  11   5        1.08        3.11      1.84 o 
   1  11   5        4.95        5.24      2.23 o 
   2  11   5      114.87      119.83      5.96 o 
   3  11   5      143.14      154.38      6.66 o 
   4  11   5        0.68        1.32      1.39 o 
   5  11   5        1.36        0.92      1.35 o 
   6  11   5       19.30       19.16      5.73 o 
   0  12   5      154.41      177.82     21.94 o 
   1  12   5      337.73      353.16     14.36 o 
   2  12   5       51.57       49.27      7.22 o 
   3  12   5      116.32      128.88      8.26 o 
   4  12   5      199.86      216.74     10.62 o 
  -8   0   6      183.08      212.09     14.22 o 
  -7   0   6      132.07      136.58     10.44 o 
  -6   0   6      143.83      124.39      9.62 o 
  -5   0   6      626.41      549.57     24.67 o 
  -4   0   6      292.82      306.97     15.80 o 
  -3   0   6        1.85        0.18      1.69 o 
  -2   0   6      201.42      205.93     11.05 o 
  -1   0   6       24.65       26.91      3.74 o 
   0   0   6      805.33      818.38     21.41 o 
   1   0   6      658.74      677.33     15.10 o 
   2   0   6      673.54      694.60     15.19 o 
   3   0   6     1480.92     1465.10     35.10 o 
   4   0   6     4579.57     4693.50    173.08 o 
   5   0   6        1.77        2.43      2.29 o 
   6   0   6      923.90      951.84     41.33 o 
   7   0   6      673.14      584.38     28.43 o 
   8   0   6       45.50       48.03      9.93 o 
   9   0   6       27.35       25.82      2.05 o 
  10   0   6       29.69       28.87      6.27 o 
  11   0   6       28.88       39.82      4.36 o 
  12   0   6      125.78      134.73      8.29 o 
  -8   1   6      193.70      179.49      9.11 o 
  -7   1   6       44.36       39.33      4.41 o 
  -6   1   6       51.85       54.42      5.04 o 
  -5   1   6        9.52       15.99      3.11 o 
  -4   1   6       25.22       22.43      2.95 o 
  -3   1   6      591.93      556.93     16.77 o 
  -2   1   6      120.75      109.22     11.09 o 
  -1   1   6       21.42       20.01      1.94 o 
   0   1   6      310.46      299.93      6.05 o 
   1   1   6       19.20       19.58      1.45 o 
   2   1   6       38.97       38.99      1.80 o 
   3   1   6       56.15       57.39      2.22 o 
   4   1   6      158.58      154.77      5.54 o 
   5   1   6       33.95       36.62      5.86 o 
   6   1   6        7.92        7.61      2.48 o 
   7   1   6      266.16      268.06      8.62 o 
   8   1   6        4.40        4.17      0.77 o 
   9   1   6       15.14       12.81      1.32 o 
  10   1   6      370.79      377.07      9.72 o 
  11   1   6        0.05       -0.12      0.95 o 
  12   1   6        0.32       -1.00      1.03 o 
  -7   2   6       43.35       38.54      4.49 o 
  -6   2   6       35.42       40.30      4.42 o 
  -5   2   6        0.95        2.32      1.54 o 
  -4   2   6       12.98       13.28      2.38 o 
  -3   2   6      185.99      184.28     10.01 o 
  -2   2   6      134.06      136.23      4.89 o 
  -1   2   6       34.67       42.43      3.49 o 
   0   2   6        0.07        0.73      0.69 o 
   1   2   6       82.37       89.10      3.94 o 
   2   2   6      211.03      214.45      5.02 o 
   3   2   6       37.86       38.88      1.65 o 
   4   2   6      128.63      125.42      5.02 o 
   5   2   6       12.57       12.10      1.52 o 
   6   2   6       17.59       16.32      1.75 o 
   7   2   6        8.58        7.68      2.10 o 
   8   2   6        0.09        0.22      0.49 o 
   9   2   6       45.78       41.76      1.97 o 
  10   2   6        0.78        0.74      0.80 o 
  11   2   6        0.72        0.23      0.98 o 
  12   2   6       42.14       38.80      3.13 o 
  -7   3   6       48.29       52.97      5.26 o 
  -6   3   6       34.81       30.21      9.86 o 
  -5   3   6       91.29       90.19      6.38 o 
  -4   3   6        0.91        1.69      1.53 o 
  -3   3   6       73.52       72.19      3.80 o 
  -2   3   6       63.38       60.30      4.07 o 
  -1   3   6       28.54       24.54      5.15 o 
   0   3   6       35.21       37.57      2.62 o 
   1   3   6       75.18       79.09      2.82 o 
   2   3   6        1.22        1.57      0.91 o 
   3   3   6      166.89      166.53      4.17 o 
   4   3   6        6.36        5.12      0.82 o 
   5   3   6       46.67       41.48      1.84 o 
   6   3   6      127.28      122.04      2.90 o 
   7   3   6       42.34       44.18      2.03 o 
   8   3   6       36.87       35.24      1.77 o 
   9   3   6       23.29       25.56      1.75 o 
  10   3   6       43.31       40.99      3.52 o 
  11   3   6        0.66        0.26      1.06 o 
  12   3   6       33.70       33.67      3.00 o 
  -7   4   6      145.75      136.58      7.71 o 
  -6   4   6       13.63       14.59      2.96 o 
  -5   4   6      142.01      144.92      7.39 o 
  -4   4   6      332.77      314.67     13.05 o 
  -3   4   6      284.98      288.61     20.51 o 
  -2   4   6      193.44      211.83      8.30 o 
  -1   4   6      436.10      431.24     13.80 o 
   0   4   6       34.13       32.36      3.23 o 
   1   4   6       84.56       81.41      4.48 o 
   2   4   6        6.03        6.73      1.03 o 
   3   4   6      370.05      398.45     11.09 o 
   4   4   6       60.25       62.85      2.70 o 
   5   4   6        3.48        5.64      2.00 o 
   6   4   6        0.03        0.92      0.67 o 
   7   4   6       11.41       14.06      1.69 o 
   8   4   6      128.78      134.00      3.36 o 
   9   4   6       88.14       89.06      3.26 o 
  10   4   6       29.90       32.50      2.29 o 
  11   4   6       98.44      105.25     10.05 o 
  -6   5   6      221.71      232.92     13.42 o 
  -5   5   6       92.82       91.25      6.57 o 
  -4   5   6        3.88        2.87      2.29 o 
  -3   5   6      160.12      176.18      7.53 o 
  -2   5   6      712.92      706.38     20.90 o 
  -1   5   6       50.66       54.18      4.42 o 
   0   5   6       12.80       13.91      2.25 o 
   1   5   6      382.47      380.16     12.68 o 
   2   5   6      347.52      320.82     11.11 o 
   3   5   6       15.24       17.10      3.35 o 
   4   5   6       36.43       36.75      3.39 o 
   5   5   6       61.92       61.75      4.10 o 
   6   5   6      276.67      260.25      8.78 o 
   7   5   6       73.90       74.90      2.74 o 
   8   5   6        2.62        0.87      0.74 o 
   9   5   6      206.72      215.56      8.07 o 
  10   5   6      100.17      110.21      6.23 o 
  11   5   6       27.03       34.50      3.04 o 
  -6   6   6       45.98       47.83      6.17 o 
  -5   6   6       94.15       91.62      9.46 o 
  -4   6   6       18.25       20.82      4.66 o 
  -3   6   6       24.89       28.15      3.37 o 
  -2   6   6        3.20        5.11      1.77 o 
  -1   6   6        4.07        2.56      1.49 o 
   0   6   6      257.12      267.41     10.05 o 
   1   6   6       26.83       24.10      3.01 o 
   2   6   6       27.56       25.51      6.20 o 
   3   6   6        0.74       -0.12      1.10 o 
   4   6   6       82.61       91.21      5.41 o 
   5   6   6      174.47      167.14      5.62 o 
   6   6   6       29.83       25.78      2.33 o 
   7   6   6       98.65       97.61      4.44 o 
   8   6   6       35.23       36.57      2.10 o 
   9   6   6        4.93        4.56      1.20 o 
  10   6   6       23.27       21.72      3.57 o 
  11   6   6        7.64       15.04      5.05 o 
  -5   7   6        7.07        5.49      3.09 o 
  -4   7   6       55.49       51.22      7.15 o 
  -3   7   6       66.10       70.70      6.00 o 
  -2   7   6       20.44       19.48      2.99 o 
  -1   7   6      250.69      250.29      9.99 o 
   0   7   6       11.16        7.86      2.15 o 
   1   7   6        4.97        5.73      1.77 o 
   2   7   6        2.96        3.44      1.56 o 
   3   7   6       83.10       75.11      5.54 o 
   4   7   6       12.44       15.38      1.92 o 
   5   7   6       50.18       48.91      3.28 o 
   6   7   6        4.77        4.59      1.10 o 
   7   7   6       18.62       16.97      2.00 o 
   8   7   6      119.40      122.72      5.21 o 
   9   7   6       14.28       13.90      2.05 o 
  10   7   6       29.33       26.37      2.82 o 
  -4   8   6       62.42       60.57      7.79 o 
  -3   8   6        0.12       -0.33      1.38 o 
  -2   8   6        4.15        6.55      2.09 o 
  -1   8   6       30.82       39.26      5.82 o 
   0   8   6      106.16       97.68      6.20 o 
   1   8   6       11.97       13.09      3.13 o 
   2   8   6        3.88        1.81      1.20 o 
   3   8   6        1.05        0.74      1.06 o 
   4   8   6      100.46       96.76      4.96 o 
   5   8   6       80.68       78.03      6.69 o 
   6   8   6        7.24        8.14      1.65 o 
   7   8   6       38.80       35.57      3.15 o 
   8   8   6       59.25       55.16      5.21 o 
   9   8   6       20.97       19.98      2.61 o 
  -3   9   6       11.37       12.11      2.73 o 
  -2   9   6       44.77       45.76      4.75 o 
  -1   9   6      531.03      525.71     14.73 o 
   0   9   6       30.88       29.64      3.08 o 
   1   9   6      209.19      213.46      8.84 o 
   2   9   6      433.35      416.63     12.18 o 
   3   9   6      807.15      780.39     19.61 o 
   4   9   6      214.06      210.81      7.57 o 
   5   9   6      586.04      590.93     15.79 o 
   6   9   6      296.55      290.91      9.43 o 
   7   9   6        0.46        1.55      1.29 o 
   8   9   6      205.34      193.40      9.46 o 
  -2  10   6       58.43       59.68      5.61 o 
  -1  10   6      299.01      277.65     22.60 o 
   0  10   6      110.04      117.04      8.10 o 
   1  10   6       21.39       24.34      2.97 o 
   2  10   6      230.27      235.91      8.54 o 
   3  10   6        0.95       -0.62      1.66 o 
   4  10   6       97.00      102.74      7.95 o 
   5  10   6       78.86       71.66      4.83 o 
   6  10   6      177.31      180.43     11.95 o 
   2  11   6       79.44       78.21      6.76 o 
   3  11   6        0.07       -0.51      3.21 o 
  -6   1   7      174.46      161.50      8.42 o 
  -5   1   7        7.90       10.69      4.21 o 
  -4   1   7       95.91       89.62      9.79 o 
  -3   1   7      141.23      142.94     11.88 o 
  -2   1   7       16.95       13.65      2.34 o 
  -1   1   7        3.66        4.22      1.46 o 
   0   1   7        0.59        2.08      1.01 o 
   1   1   7      295.47      314.61     12.33 o 
   2   1   7       54.18       61.08      3.91 o 
   3   1   7      152.16      148.21      6.03 o 
   4   1   7       32.02       25.30      3.28 o 
   5   1   7       89.95       97.56      5.92 o 
   6   1   7      228.28      225.37      7.53 o 
   7   1   7       70.29       69.71      3.35 o 
   8   1   7       19.71       19.45      2.14 o 
   9   1   7       23.66       24.29      2.59 o 
  10   1   7       64.40       60.36      3.96 o 
  11   1   7       58.94       47.90      8.30 o 
  -5   2   7      417.77      422.99     15.09 o 
  -4   2   7        0.64       -1.26      1.26 o 
  -3   2   7       20.10       18.52      2.82 o 
  -2   2   7       24.08       24.05      3.07 o 
  -1   2   7      112.59      130.23      4.99 o 
   0   2   7      223.29      240.74      7.24 o 
   1   2   7       19.14       17.52      2.41 o 
   2   2   7       58.40       64.64      6.42 o 
   3   2   7      219.36      217.59      9.68 o 
   4   2   7       29.66       37.06      3.06 o 
   5   2   7        4.33        4.73      1.25 o 
   6   2   7       53.82       53.81      4.28 o 
   7   2   7       87.08       89.91      7.76 o 
   8   2   7      131.51      138.14     18.53 o 
   9   2   7       20.20       18.20      3.32 o 
  10   2   7       18.60       19.22      1.95 o 
  11   2   7       14.61       15.99      2.57 o 
  -5   3   7        0.33        0.04      1.67 o 
  -4   3   7       25.32       17.83      3.06 o 
  -3   3   7      112.22      106.52      6.01 o 
  -2   3   7      110.93      115.68      4.81 o 
  -1   3   7       10.17       13.45      2.42 o 
   0   3   7      105.37      108.00      5.57 o 
   1   3   7      146.97      149.29      6.72 o 
   2   3   7      163.00      171.13      7.14 o 
   3   3   7        4.01        2.98      1.33 o 
   4   3   7      197.47      204.80      7.80 o 
   5   3   7       95.97       94.04      4.85 o 
   6   3   7       13.18       12.26      1.85 o 
   7   3   7       71.91       73.32      4.14 o 
   8   3   7      128.30      131.30     13.65 o 
   9   3   7       81.93       85.78      3.72 o 
  10   3   7       25.29       27.37      3.36 o 
  11   3   7        8.75       10.21      1.83 o 
  -5   4   7       13.48       10.79      2.68 o 
  -4   4   7      208.12      201.18      9.17 o 
  -3   4   7      419.32      397.66     13.83 o 
  -2   4   7      142.67      144.60      6.87 o 
  -1   4   7      241.58      241.54     22.32 o 
   0   4   7      228.09      221.51      8.85 o 
   1   4   7       50.18       52.27      6.40 o 
   2   4   7       60.99       62.85      4.33 o 
   3   4   7      173.89      168.87     17.67 o 
   4   4   7        0.53        0.33      1.25 o 
   5   4   7       10.94       11.20      2.37 o 
   6   4   7       61.53       67.04      4.24 o 
   7   4   7       64.81       59.84      4.32 o 
   8   4   7      113.96      109.33      3.39 o 
   9   4   7       22.75       25.63      2.38 o 
  10   4   7       89.19       77.14      3.96 o 
  -4   5   7      323.18      321.85     12.48 o 
  -3   5   7       52.94       47.23      6.51 o 
  -2   5   7      497.74      476.13     15.69 o 
  -1   5   7       83.36       88.00      5.64 o 
   0   5   7       99.74      100.45      7.32 o 
   1   5   7      413.14      419.28     19.84 o 
   2   5   7       11.93       10.54      2.23 o 
   3   5   7      109.75      104.31      9.42 o 
   4   5   7       21.48       20.12      2.67 o 
   5   5   7       31.36       24.54      3.28 o 
   6   5   7      150.36      143.63      6.67 o 
   7   5   7       57.94       53.74      4.64 o 
   8   5   7      114.03      110.11      3.77 o 
   9   5   7      288.62      284.50      8.77 o 
  10   5   7        5.21        4.71      1.58 o 
  -4   6   7       25.12       24.65      3.69 o 
  -3   6   7      109.81      118.27      9.48 o 
  -2   6   7        0.07        1.93      1.70 o 
  -1   6   7       69.87       77.40      5.84 o 
   0   6   7        7.46        7.74      2.11 o 
   1   6   7       20.19       22.98      3.14 o 
   2   6   7       28.89       32.43      3.63 o 
   3   6   7       55.83       52.48      7.22 o 
   4   6   7      154.18      154.32      7.26 o 
   5   6   7       72.46       72.15      4.94 o 
   6   6   7        4.54        0.90      1.51 o 
   7   6   7       67.02       79.43      8.13 o 
   8   6   7       15.60       18.87      2.30 o 
   9   6   7        0.80        1.23      1.86 o 
  -3   7   7      136.42      138.33     10.50 o 
  -2   7   7       41.46       45.42     10.16 o 
  -1   7   7        0.88        3.08      1.70 o 
   0   7   7       97.94       97.19      6.90 o 
   1   7   7      124.89      123.26      6.72 o 
   2   7   7       23.23       34.66      4.02 o 
   3   7   7       40.18       39.49      4.16 o 
   4   7   7       97.65      103.61      6.34 o 
   5   7   7      228.81      214.60      7.20 o 
   6   7   7       51.58       52.79      4.81 o 
   7   7   7       33.58       30.66      3.79 o 
   8   7   7        7.59        4.46      3.14 o 
  -2   8   7      187.06      174.67      8.56 o 
  -1   8   7      135.49      136.70      7.42 o 
   0   8   7        5.71        5.16      3.48 o 
   1   8   7       33.61       31.76      4.62 o 
   2   8   7      143.04      159.04      6.37 o 
   3   8   7        6.90        8.02      1.80 o 
   4   8   7       56.42       62.03      4.30 o 
   5   8   7       20.84       20.19      4.05 o 
   6   8   7      102.37       98.23      9.02 o 
   7   8   7       90.08       82.52      9.52 o 
   0   9   7        0.03       -1.12      2.27 o 
   1   9   7        5.62        7.07      2.73 o 
   2   9   7       52.06       51.68      4.17 o 
   3   9   7       18.31       22.50      2.78 o 
   4   9   7      108.01      102.37      6.91 o 
   5   9   7       22.49       23.81      3.66 o 
  -3   0   8      180.66      175.91     11.70 o 
  -2   0   8       44.28       53.32      6.47 o 
  -1   0   8        4.04        4.74      2.49 o 
   0   0   8      293.59      302.70     14.88 o 
   1   0   8        0.05        0.08      1.48 o 
   2   0   8       55.53       61.23      5.60 o 
   3   0   8      801.47      792.46     29.31 o 
   4   0   8      517.09      503.18     19.14 o 
  -3   1   8       50.79       53.88      5.05 o 
  -2   1   8       28.01       28.74      3.48 o 
  -1   1   8      195.53      198.18      8.20 o 
   0   1   8       52.62       51.03      4.10 o 
   1   1   8       27.33       38.08      3.32 o 
   2   1   8       70.97       72.35      3.51 o 
   3   1   8        2.30        1.67      1.04 o 
   4   1   8        0.86        3.03      1.02 o 
   5   1   8        2.80        3.73      1.55 o 
   6   1   8       77.28       69.25      9.37 o 
   7   1   8        0.24       -0.75      2.40 o 
   8   1   8        1.29        2.13      3.09 o 
   9   1   8       97.07       80.85     10.87 o 
  -3   2   8       37.02       27.46      3.72 o 
  -2   2   8       49.83       43.68      4.36 o 
  -1   2   8       55.89       64.21      7.75 o 
   0   2   8       12.15       15.40      2.31 o 
   1   2   8        9.84        8.30      1.57 o 
   2   2   8       17.06       17.23      1.98 o 
   3   2   8       36.26       45.70      5.47 o 
   4   2   8      136.67      121.00      5.75 o 
   5   2   8        1.01        0.61      1.52 o 
   6   2   8        2.48        2.76      3.15 o 
   7   2   8        2.19        2.54      2.93 o 
   8   2   8       11.31        6.04      3.86 o 
   9   2   8        0.15        0.57      2.78 o 
  -3   3   8      105.15      113.38      7.46 o 
  -2   3   8        1.09        1.98      1.64 o 
  -1   3   8       18.03       17.66      2.33 o 
   0   3   8       11.44       10.58      2.66 o 
   1   3   8        0.23        3.20      1.78 o 
   2   3   8       15.47       17.61      3.21 o 
   3   3   8        7.41        5.85      3.89 o 
   4   3   8        0.18        0.18      1.30 o 
   5   3   8       80.93       78.53      4.71 o 
   6   3   8        1.66        0.98      1.29 o 
   7   3   8       19.21       19.34      2.47 o 
   8   3   8       18.71       18.83      5.71 o 
   9   3   8        1.22        1.08      3.05 o 
  -2   4   8      152.57      148.58      8.06 o 
  -1   4   8      259.01      281.92      8.89 o 
   0   4   8       43.67       38.81      4.09 o 
   1   4   8       52.98       57.30      4.90 o 
   2   4   8       38.09       46.13      6.52 o 
   3   4   8       75.47       82.47      5.21 o 
   4   4   8        1.70        2.82      2.06 o 
   5   4   8      107.06      114.73      6.10 o 
   6   4   8        5.75       11.60      2.24 o 
   7   4   8        4.82        5.95      1.85 o 
   8   4   8        7.60        7.95      4.89 o 
  -1   5   8       36.11       42.34      4.47 o 
   0   5   8      260.16      255.34     10.38 o 
   1   5   8       77.93       79.97      5.99 o 
   2   5   8       10.16        7.21      2.20 o 
   3   5   8       98.57       87.56      6.00 o 
   4   5   8      114.46      123.45      7.11 o 
   5   5   8       23.48       36.58      3.81 o 
   6   5   8        1.51        5.27      1.74 o 
   7   5   8        5.68        4.84      1.99 o 
   0   6   8       24.30       21.70      3.37 o 
   1   6   8        6.36        8.14      2.27 o 
   2   6   8      105.50      111.05     12.15 o 
   3   6   8        3.44        4.25      2.72 o 
   4   6   8        0.60        2.40      2.22 o 
   5   6   8       13.64       17.71      2.95 o 
   6   6   8       46.31       40.59      4.15 o 
   2   7   8        3.01        3.88      2.00 o 
   3   7   8        8.79       11.14      2.58 o 
   4   7   8       16.63       20.52      4.64 o 
   1   1   9       10.33       15.43      2.50 o 
   2   1   9        1.59        0.28      1.29 o 
   3   1   9      139.11      161.76      6.37 o 
   2   2   9       81.36       80.81      4.58 o 
   3   2   9        5.04        5.51      1.52 o 
   4   2   9        3.38        6.79      1.98 o 
   5   2   9       57.62       63.67      9.47 o 
                                                 
